# Supplementary material for: Genomic Insights into Niche Partitioning across Sediment Depth among Anaerobic Methane-Oxidizing Archaea in Global Methane Seeps
Source: mSystems. 2023 Mar 16;8(2):e01179-22. doi: 10.1128/msystems.01179-22 (PMC10134854; doi:10.1128/msystems.01179-22)
Supplement: TABLE S2 [file msystems.01179-22-s0003.xlsx]

## Sheet: Supplementary Table S2
#Supplementary Table S2. Genomic information of the 63 ANME MAGs used in this study. ANME, anaerobic methanotrophic archaea; MAG: metagenome-assembled genome.
Genome id	Genome size (mb)	Contig number	N50 (bp)	GC content	Completeness (%)	Contamination (%)	Strain heterogeneity (%)	Retained by dRep	Year	Reference
ERB-GZfos	1.8239	2323	1104	0.45	39.22	29.91	55.3	no	2004	Reverse Methanogenesis: Testing the Hypothesis with Environmental Genomics
BS-mat	3.39884	1	3398838	0.43	82.19	20.77	82	no	2010	Metagenome and mRNA expression analyses of anaerobic methanotrophic archaea of the ANME-1 group
HR-1.0	3.18251	201	28462	0.43	91.01	3.27	0	yes	2018	Comparative Genomics and Proteomic Analysis of Assimilatory Sulfate Reduction Pathways in Anaerobic Methanotrophic Archaea
HR-1.1	2.19546	335	12353	0.39	95.42	0.7	50	yes	2018	Comparative Genomics and Proteomic Analysis of Assimilatory Sulfate Reduction Pathways in Anaerobic Methanotrophic Archaea
HR-1.2	1.41728	266	5838	0.39	56.54	0	0	yes	2018	Comparative Genomics and Proteomic Analysis of Assimilatory Sulfate Reduction Pathways in Anaerobic Methanotrophic Archaea
AB-M5	1.89892	321	9639	0.43	81.24	2.97	66.67	yes	2019	Cryptic CH4 cycling in the sulfate–methane transition of marine sediments apparently mediated by ANME-1 archaea
CA-15MPa	2.98852	124	40799	0.43	96.73	1.47	33.33	no	2020	Genomic and enzymatic evidence of acetogenesis by anaerobic methanotrophic archaea
CA-30MPa	2.58474	288	11332	0.45	95.03	4.84	35.71	no	2020	Genomic and enzymatic evidence of acetogenesis by anaerobic methanotrophic archaea
CA-8MPa	3.25932	124	48079	0.43	99.35	1.31	0	no	2020	Genomic and enzymatic evidence of acetogenesis by anaerobic methanotrophic archaea
CA-8MPaII	3.24867	133	44618	0.43	99.35	2.61	50	no	2020	Genomic and enzymatic evidence of acetogenesis by anaerobic methanotrophic archaea
CA-Initial	2.97224	118	50462	0.43	98.69	1.31	50	yes	2020	Genomic and enzymatic evidence of acetogenesis by anaerobic methanotrophic archaea
JL-JLS101	1.52372	139	12590	0.45	76.33	3.59	85.71	yes	2020	Metabolic diversification of anaerobic methanotrophic archaea in a deep-sea cold seep
JL-JLS102	0.809591	184	4964	0.53	60.22	1.96	50	yes	2020	Metabolic diversification of anaerobic methanotrophic archaea in a deep-sea cold seep
JL-JLS103	1.10122	134	10485	0.44	76.14	3.27	20	yes	2020	Metabolic diversification of anaerobic methanotrophic archaea in a deep-sea cold seep
JL-JLS104	1.55649	102	18344	0.45	81.05	1.31	0	no	2020	Metabolic diversification of anaerobic methanotrophic archaea in a deep-sea cold seep
JL-JLS301	1.58973	85	21369	0.44	80.62	0.82	50	yes	2020	Metabolic diversification of anaerobic methanotrophic archaea in a deep-sea cold seep
JL-JLS501	1.14305	97	13018	0.44	69.5	1.99	40	yes	2020	Metabolic diversification of anaerobic methanotrophic archaea in a deep-sea cold seep
JL-JLS502	1.75456	105	19384	0.51	81.02	0	0	yes	2020	Metabolic diversification of anaerobic methanotrophic archaea in a deep-sea cold seep
JL-JLS503	1.31571	81	16984	0.45	73.86	0	0	no	2020	Metabolic diversification of anaerobic methanotrophic archaea in a deep-sea cold seep
JL-JLS504	1.09558	74	18552	0.51	69.12	1.56	14.29	yes	2020	Metabolic diversification of anaerobic methanotrophic archaea in a deep-sea cold seep
JL-JLS701	1.32391	64	27172	0.43	79.88	2.29	50	yes	2020	Metabolic diversification of anaerobic methanotrophic archaea in a deep-sea cold seep
JL-JLS702	1.34291	114	13787	0.45	73.2	1.31	50	no	2020	Metabolic diversification of anaerobic methanotrophic archaea in a deep-sea cold seep
JL-JLS703	1.86469	162	12888	0.5	77.36	2.29	50	no	2020	Metabolic diversification of anaerobic methanotrophic archaea in a deep-sea cold seep
JL-JLS704	1.29685	102	13921	0.51	78.46	3.92	42.86	yes	2020	Metabolic diversification of anaerobic methanotrophic archaea in a deep-sea cold seep
SB-Co-bin174	1.90745	375	6746	0.43	61.62	4.25	37.5	no	2020	Thermogenic hydrocarbon biodegradation by diverse depth-stratified microbial populations at a Scotian Basin cold seep
SB-Co-bin222	1.47086	131	16560	0.44	90.52	1.63	33.33	no	2020	Thermogenic hydrocarbon biodegradation by diverse depth-stratified microbial populations at a Scotian Basin cold seep
SB-S3-bin12	2.56636	189	20272	0.43	85.95	1.63	0	no	2020	Thermogenic hydrocarbon biodegradation by diverse depth-stratified microbial populations at a Scotian Basin cold seep
SB-S3-bin4	2.25495	117	30507	0.43	86.74	1.31	0	yes	2020	Thermogenic hydrocarbon biodegradation by diverse depth-stratified microbial populations at a Scotian Basin cold seep
SB-S4-bin32	1.90653	208	12823	0.45	96.16	1.31	0	yes	2020	Thermogenic hydrocarbon biodegradation by diverse depth-stratified microbial populations at a Scotian Basin cold seep
SB-S5-bin17	2.80152	241	18196	0.43	90.33	2.61	0	yes	2020	Thermogenic hydrocarbon biodegradation by diverse depth-stratified microbial populations at a Scotian Basin cold seep
SB-S6-bin16	2.20733	331	13889	0.45	88.24	2.29	0	yes	2020	Thermogenic hydrocarbon biodegradation by diverse depth-stratified microbial populations at a Scotian Basin cold seep
SB-S8-bin18	2.38217	251	12488	0.45	95.75	1.31	0	yes	2020	Thermogenic hydrocarbon biodegradation by diverse depth-stratified microbial populations at a Scotian Basin cold seep
GM-cbin-28	3.06159	1616	1942	0.51	54.77	5.96	41.67	yes	2021	Deep sea sediments associated with cold seeps are a subsurface reservoir of viral diversity
GM-cbin-69	0.869491	294	3087	0.46	55.47	3.81	71.43	yes	2021	Deep sea sediments associated with cold seeps are a subsurface reservoir of viral diversity
GM-sbin-2	1.20803	253	5467	0.43	74.16	1.31	50	yes	2021	Deep sea sediments associated with cold seeps are a subsurface reservoir of viral diversity
GM-sbin-34	1.31565	365	3902	0.49	59.3	6.27	54.17	yes	2021	Deep sea sediments associated with cold seeps are a subsurface reservoir of viral diversity
GM-sbin-62	2.92434	1813	1576	0.5	55.64	8.38	0	yes	2021	Deep sea sediments associated with cold seeps are a subsurface reservoir of viral diversity
GM-sbin-63	1.67406	411	4714	0.5	64.14	5.23	77.78	yes	2021	Deep sea sediments associated with cold seeps are a subsurface reservoir of viral diversity
GM-sbin-8	0.944453	365	2591	0.51	51.5	5.01	44.44	yes	2021	Deep sea sediments associated with cold seeps are a subsurface reservoir of viral diversity
GM-sbin-9	1.44472	475	3093	0.45	65.26	3.73	0	yes	2021	Deep sea sediments associated with cold seeps are a subsurface reservoir of viral diversity
HM-sbin-21-10	1.50778	400	4139	0.51	76.48	4.27	58.33	yes	2021	Deep sea sediments associated with cold seeps are a subsurface reservoir of viral diversity
PE-cbin-26	1.04368	152	8585	0.43	50.63	0	0	yes	2021	Deep sea sediments associated with cold seeps are a subsurface reservoir of viral diversity
PO-sbin-16	1.04197	542	1998	0.52	66.61	6.05	80	yes	2021	Deep sea sediments associated with cold seeps are a subsurface reservoir of viral diversity
PO-sbin-17	1.57356	477	3474	0.51	75.56	3.49	62.5	yes	2021	Deep sea sediments associated with cold seeps are a subsurface reservoir of viral diversity
SB-cbin-242	1.66966	220	11434	0.45	82.68	1.99	40	no	2021	Deep sea sediments associated with cold seeps are a subsurface reservoir of viral diversity
SB-cbin-68	2.65836	240	16776	0.43	90.52	1.8	0	yes	2021	Deep sea sediments associated with cold seeps are a subsurface reservoir of viral diversity
SB-sbin-3-3	1.5715	354	6514	0.44	63.76	4.05	33.33	yes	2021	Deep sea sediments associated with cold seeps are a subsurface reservoir of viral diversity
SB-sbin-4-22	2.3282	255	12884	0.43	87.07	4.98	70	no	2021	Deep sea sediments associated with cold seeps are a subsurface reservoir of viral diversity
SB-sbin-5-36	2.05389	244	10119	0.43	83.66	1.63	33.33	no	2021	Deep sea sediments associated with cold seeps are a subsurface reservoir of viral diversity
SB-sbin-8-29	1.43574	94	19822	0.45	91.18	1.31	0	yes	2021	Deep sea sediments associated with cold seeps are a subsurface reservoir of viral diversity
Haima-1ab-1	3.1654	255	20247	0.43	79.41	0	0	yes	This study	This study
Haima-1ab-2	1.88723	602	3417	0.45	77.81	0.03	0	yes	This study	This study
Haima-1ab-3	2.09343	157	18612	0.44	81.6	2.45	40	yes	This study	This study
Haima-1ab-4	2.7493	1166	2713	0.44	70.21	0	0	yes	This study	This study
Haima-1ab-5	2.37938	940	2707	0.44	75.52	0	0	yes	This study	This study
Haima-1ab-6	2.32886	643	4093	0.43	72.56	0	0	yes	This study	This study
Haima-2ab-1	1.79559	344	6163	0.4	88.34	0.05	100	yes	This study	This study
Haima-2ab-2	1.46399	267	6723	0.45	82.68	1.99	50	yes	This study	This study
Haima-2ab-3	2.25763	246	11058	0.44	81.37	0.65	0	yes	This study	This study
Haima-2ab-4	2.60987	594	5210	0.45	92.48	1.96	25	yes	This study	This study
Haima-2c-1	2.4849	797	3266	0.51	70.92	0	0	yes	This study	This study
Haima-2c-2	1.90301	359	7124	0.51	82.03	0.65	0	yes	This study	This study
Haima-2c-3	1.77328	423	5215	0.51	72.31	0	0	yes	This study	This study
