# Supplementary material for: Genomic Insights into Niche Partitioning across Sediment Depth among Anaerobic Methane-Oxidizing Archaea in Global Methane Seeps
Source: mSystems. 2023 Mar 16;8(2):e01179-22. doi: 10.1128/msystems.01179-22 (PMC10134854; doi:10.1128/msystems.01179-22)
Supplement: TABLE S3 [file msystems.01179-22-s0004.xlsx]

## Sheet: Supplementary Table S3
#Supplementary Table S3. Annotation results and the copy number of genes in ANME MAGs. ANME, anaerobic methanotrophic archaea; MAG: metagenome-assembled genome.
ID	K00399	K00401	K00402	K03421	K03422	K00400	K03388	K03389	K03390	K08264	K08265	K22481	K00577	K00578	K00579	K00580	K00581	K00583	K00584	K22158	K22159	K22160	K22161	K22162	K22163	K22164	K22166	K22167	K22168	K22169	K22170	K22171	K22173	K22175	K22176	K22177	K22178	K22179	K22180	K22181	K00320	K00297	K00319	K01499	K00672	K00200	K00201	K00202	K00203
Description	mcrA; methyl-coenzyme M reductase alpha subunit [EC:2.8.4.1]	mcrB; methyl-coenzyme M reductase beta subunit [EC:2.8.4.1]	mcrG; methyl-coenzyme M reductase gamma subunit [EC:2.8.4.1]	mcrC; methyl-coenzyme M reductase subunit C	mcrD; methyl-coenzyme M reductase subunit D	methyl coenzyme M reductase system	hdrA2; heterodisulfide reductase subunit A2 [EC:1.8.7.3 1.8.98.4 1.8.98.5 1.8.98.6]	hdrB2; heterodisulfide reductase subunit B2 [EC:1.8.7.3 1.8.98.4 1.8.98.5 1.8.98.6]	hdrC2; heterodisulfide reductase subunit C2 [EC:1.8.7.3 1.8.98.4 1.8.98.5 1.8.98.6]	hdrD; heterodisulfide reductase subunit D [EC:1.8.98.1]	hdrE; heterodisulfide reductase subunit E [EC:1.8.98.1]	hdrB1; heterodisulfide reductase subunit B1 [EC:1.8.7.3]	mtrA; tetrahydromethanopterin S-methyltransferase subunit A [EC:2.1.1.86]	mtrB; tetrahydromethanopterin S-methyltransferase subunit B [EC:2.1.1.86]	mtrC; tetrahydromethanopterin S-methyltransferase subunit C [EC:2.1.1.86]	mtrD; tetrahydromethanopterin S-methyltransferase subunit D [EC:2.1.1.86]	mtrE; tetrahydromethanopterin S-methyltransferase subunit E [EC:2.1.1.86]	mtrG; tetrahydromethanopterin S-methyltransferase subunit G [EC:2.1.1.86]	mtrH; tetrahydromethanopterin S-methyltransferase subunit H [EC:2.1.1.86]	fpoA; F420H2 dehydrogenase subunit A [EC:1.5.98.3]	fpoB; F420H2 dehydrogenase subunit B [EC:1.5.98.3]	fpoC; F420H2 dehydrogenase subunit C [EC:1.5.98.3]	fpoD; F420H2 dehydrogenase subunit D [EC:1.5.98.3]	fpoF; F420H2 dehydrogenase subunit F [EC:1.5.7.2 1.5.98.3]	fpoH; F420H2 dehydrogenase subunit H [EC:1.5.98.3]	fpoI; F420H2 dehydrogenase subunit I [EC:1.5.98.3]	fpoK; F420H2 dehydrogenase subunit K [EC:1.5.98.3]	fpoL; F420H2 dehydrogenase subunit L [EC:1.5.98.3]	fpoM; F420H2 dehydrogenase subunit M [EC:1.5.98.3]	fpoN; F420H2 dehydrogenase subunit N [EC:1.5.98.3]	fpoO; F420H2 dehydrogenase subunit O [EC:1.5.98.3]	fqoA; F420H2:quinone oxidoreductase subunit A [EC:1.1.98.4]	fqoD; F420H2:quinone oxidoreductase subunit D [EC:1.1.98.4]	fqoH; F420H2:quinone oxidoreductase subunit H [EC:1.1.98.4]	fqoI; F420H2:quinone oxidoreductase subunit I [EC:1.1.98.4]	fqoJ; F420H2:quinone oxidoreductase subunit J [EC:1.1.98.4]	fqoK; F420H2:quinone oxidoreductase subunit K [EC:1.1.98.4]	fqoL; F420H2:quinone oxidoreductase subunit L [EC:1.1.98.4]	fqoM; F420H2:quinone oxidoreductase subunit M [EC:1.1.98.4]	fqoN; F420H2:quinone oxidoreductase subunit N [EC:1.1.98.4]	mer; 5,10-methylenetetrahydromethanopterin reductase [EC:1.5.98.2]	metF; methylenetetrahydrofolate reductase (NADH) [EC:1.5.1.54]	mtd; methylenetetrahydromethanopterin dehydrogenase [EC:1.5.98.1]	mch; methenyltetrahydromethanopterin cyclohydrolase [EC:3.5.4.27]	ftr; formylmethanofuran--tetrahydromethanopterin N-formyltransferase [EC:2.3.1.101]	fwdA; formylmethanofuran dehydrogenase subunit A [EC:1.2.7.12]	fwdB; formylmethanofuran dehydrogenase subunit B [EC:1.2.7.12]	fwdC; formylmethanofuran dehydrogenase subunit C [EC:1.2.7.12]	fwdD; formylmethanofuran dehydrogenase subunit D [EC:1.2.7.12]
Category	AOM/ methanogenesis	AOM/ methanogenesis	AOM/ methanogenesis	AOM/ methanogenesis	AOM/ methanogenesis	AOM/ methanogenesis	AOM/ methanogenesis	AOM/ methanogenesis	AOM/ methanogenesis	AOM/ methanogenesis	AOM/ methanogenesis	AOM/ methanogenesis	AOM/ methanogenesis	AOM/ methanogenesis	AOM/ methanogenesis	AOM/ methanogenesis	AOM/ methanogenesis	AOM/ methanogenesis	AOM/ methanogenesis	AOM/ methanogenesis	AOM/ methanogenesis	AOM/ methanogenesis	AOM/ methanogenesis	AOM/ methanogenesis	AOM/ methanogenesis	AOM/ methanogenesis	AOM/ methanogenesis	AOM/ methanogenesis	AOM/ methanogenesis	AOM/ methanogenesis	AOM/ methanogenesis	AOM/ methanogenesis	AOM/ methanogenesis	AOM/ methanogenesis	AOM/ methanogenesis	AOM/ methanogenesis	AOM/ methanogenesis	AOM/ methanogenesis	AOM/ methanogenesis	AOM/ methanogenesis	AOM/ methanogenesis	AOM/ methanogenesis	AOM/ methanogenesis	AOM/ methanogenesis	AOM/ methanogenesis	AOM/ methanogenesis	AOM/ methanogenesis	AOM/ methanogenesis	AOM/ methanogenesis
Gene name	mcr	mcr	mcr	mcr	mcr	mcr	hdr	hdr	hdr	hdr	hdr	hdr	mtr	mtr	mtr	mtr	mtr	mtr	mtr	fpo	fpo	fpo	fpo	fpo	fpo	fpo	fpo	fpo	fpo	fpo	fpo	fqo	fqo	fqo	fqo	fqo	fqo	fqo	fqo	fqo	mer	met	mtd	mch	ftr	fwd	fwd	fwd	fwd
SB-cbin-68	1	1	1	1	0	3	4	2	2	2	0	1	1	0	1	1	1	0	0	0	0	0	0	0	0	0	0	0	0	0	0	1	1	1	1	1	1	1	1	1	0	1	1	1	2	2	2	1	1
GM-sbin-9	0	0	0	0	0	3	1	0	1	0	0	1	1	0	1	1	2	0	1	0	0	0	0	0	0	0	0	0	0	0	0	1	1	1	1	0	0	0	0	1	0	0	1	1	1	0	0	0	0
Haima-1ab-1	1	1	1	2	0	5	5	1	1	1	0	1	1	0	1	1	1	0	1	0	0	0	0	0	0	0	0	0	0	0	0	1	1	0	0	0	0	0	0	1	0	1	1	1	2	1	0	0	0
Haima-1ab-2	0	1	1	1	0	3	4	2	2	2	0	1	1	0	2	2	1	0	1	0	0	0	0	0	0	0	0	0	0	0	0	0	0	0	0	2	2	1	1	0	0	1	0	0	1	1	0	0	1
Haima-1ab-3	0	0	0	1	0	3	2	2	2	0	0	1	1	0	1	1	1	0	1	0	0	0	0	0	0	0	0	0	0	0	0	1	1	1	1	1	1	1	1	1	0	1	1	1	0	0	3	0	2
Haima-1ab-4	1	1	1	1	0	3	1	3	2	0	0	1	1	0	1	1	1	0	1	0	0	0	0	0	0	0	0	0	0	0	0	1	1	1	1	1	0	1	1	1	0	1	1	1	0	1	0	1	1
PE-cbin-26	0	0	0	1	0	1	2	1	1	1	0	1	2	0	1	1	0	0	1	0	0	0	0	0	0	0	0	0	0	0	0	0	0	0	0	0	0	0	0	0	0	0	0	1	2	2	2	1	1
SB-S3-bin4	1	1	1	1	0	3	7	2	2	1	0	1	1	0	1	1	1	0	1	0	0	0	0	0	0	0	0	0	0	0	0	0	0	1	1	0	0	0	0	0	0	1	1	1	2	1	1	1	1
SB-sbin-3-3	0	1	1	1	0	2	3	0	2	1	0	0	0	0	0	0	0	0	0	0	0	0	0	0	0	0	0	0	0	0	0	1	0	1	0	0	0	0	0	1	0	2	1	1	1	1	0	0	0
Haima-1ab-5	0	0	0	1	0	3	0	1	1	0	0	0	0	0	0	0	0	0	0	0	0	0	0	0	0	0	0	0	0	0	0	1	1	1	1	1	1	0	1	1	0	0	1	0	2	0	1	1	1
AB-M5	1	1	1	1	0	2	3	2	2	1	0	1	1	0	1	1	1	0	1	0	0	0	0	0	0	0	0	0	0	0	0	1	1	0	1	1	1	1	1	1	0	1	1	0	2	2	1	1	1
JL-JLS701	0	0	0	1	0	3	5	0	0	1	0	0	0	0	0	0	0	0	0	0	0	0	0	0	0	0	0	0	0	0	0	0	0	0	0	0	0	0	0	0	0	1	1	0	1	0	0	1	0
JL-JLS501	1	1	1	1	0	3	3	0	0	1	0	0	0	0	0	0	0	0	0	0	0	0	0	0	0	0	0	0	0	0	0	0	0	0	0	1	1	0	1	0	0	1	1	1	1	1	1	1	1
SB-sbin-8-29	1	1	1	1	0	2	5	2	1	1	0	0	2	0	1	1	1	0	1	0	0	0	0	0	0	0	0	0	0	0	0	1	1	1	1	1	1	1	1	1	0	1	1	1	2	1	1	1	1
Haima-1ab-6	1	1	1	1	0	2	2	1	1	0	0	0	1	0	1	1	1	0	1	0	0	0	0	0	0	0	0	0	0	0	0	1	1	1	1	0	0	1	1	1	0	1	1	1	2	1	1	1	1
SB-S6-bin16	1	1	1	1	0	3	2	2	2	1	0	0	1	0	1	1	1	0	1	0	0	0	0	0	0	0	0	0	0	0	0	1	1	1	1	1	1	1	1	1	0	1	0	1	2	1	1	1	1
GM-cbin-69	0	2	0	1	0	0	0	2	1	0	0	0	1	0	0	0	0	0	1	0	0	0	0	0	0	0	0	0	0	0	0	0	0	1	1	0	0	0	0	0	0	1	0	1	0	0	1	0	1
HR-1.0	1	1	1	1	0	3	8	2	2	2	0	0	1	0	1	1	1	0	1	0	0	0	0	0	0	0	0	0	0	0	0	1	1	1	1	1	1	1	1	1	0	1	1	1	2	2	2	1	1
SB-S5-bin17	1	1	1	1	0	3	4	2	2	1	0	1	1	0	1	1	1	0	1	0	0	0	0	0	0	0	0	0	0	0	0	1	1	1	1	1	1	1	1	1	0	1	1	1	2	2	2	1	1
JL-JLS103	0	0	0	1	0	3	3	2	2	1	0	0	0	0	0	0	1	0	0	0	0	0	0	0	0	0	0	0	0	0	0	0	0	0	0	1	1	1	1	0	0	1	1	1	1	2	2	1	1
GM-sbin-2	0	0	0	1	0	3	2	2	2	0	0	0	0	0	1	1	1	0	0	0	0	0	0	0	0	0	0	0	0	0	0	0	0	0	0	1	1	0	0	0	0	1	0	1	1	1	0	0	1
Haima-2ab-1	0	1	0	0	0	1	2	2	1	1	1	0	1	0	0	1	1	0	1	1	1	1	1	1	0	0	1	1	1	1	1	0	0	0	0	0	0	0	0	0	1	1	1	0	1	1	2	1	2
HR-1.2	0	0	0	0	0	1	2	0	1	1	0	0	0	0	1	1	1	0	0	0	1	1	1	0	0	0	0	0	1	1	1	0	0	0	0	0	0	0	0	0	0	1	0	1	0	0	1	0	1
HR-1.1	1	1	1	1	1	2	3	2	1	1	1	0	2	1	1	1	1	0	2	1	1	1	1	1	1	0	1	1	1	1	1	0	0	0	0	0	0	0	0	0	1	1	1	1	2	2	2	2	3
JL-JLS301	1	1	1	1	1	1	2	2	2	1	1	0	2	1	1	1	1	0	2	1	0	0	0	0	0	0	0	1	1	1	1	0	0	0	0	0	0	0	0	0	0	1	1	1	1	1	2	0	2
Haima-2ab-2	1	1	1	1	1	2	2	2	2	0	0	0	2	1	1	1	1	0	2	1	0	0	0	1	0	0	0	0	0	0	0	0	0	0	0	0	0	0	0	0	0	1	0	1	1	0	1	0	1
CA-Initial	1	1	1	1	1	2	3	3	3	2	1	0	3	1	2	2	2	0	3	1	1	1	1	1	1	0	1	1	1	1	1	0	0	0	0	0	0	0	0	0	2	1	1	1	2	2	3	2	4
SB-S8-bin18	1	1	0	1	1	2	3	1	2	2	0	0	3	1	2	2	2	0	3	1	1	1	1	1	1	0	1	1	1	1	1	0	0	0	0	0	0	0	0	0	2	0	1	1	2	1	2	1	2
Haima-2ab-3	0	0	0	0	0	0	3	1	2	1	1	0	2	0	0	0	0	0	2	1	1	1	1	1	1	0	1	0	0	1	1	0	0	0	0	0	0	0	0	0	0	1	1	1	2	1	3	1	4
SB-S4-bin32	1	1	1	1	1	2	3	1	2	1	0	0	3	1	2	2	1	0	3	1	1	1	1	1	1	0	1	1	1	1	1	0	0	0	0	0	0	0	0	0	2	1	1	1	2	1	2	1	2
JL-JLS101	1	1	1	1	1	2	4	3	3	2	1	0	2	1	1	1	1	0	2	0	0	0	0	0	0	0	0	1	1	1	1	0	0	0	0	0	0	0	0	0	0	1	1	1	1	1	2	1	1
Haima-2ab-4	1	1	1	1	1	2	2	2	1	2	1	0	3	1	2	2	2	0	3	1	1	1	1	0	1	0	1	2	1	0	0	0	0	0	0	0	0	0	0	0	2	0	1	1	2	1	2	1	2
GM-sbin-62	0	0	0	0	0	0	1	0	0	0	0	0	0	0	0	0	0	0	0	0	0	0	0	0	0	0	1	0	0	0	0	0	0	0	0	0	1	0	0	0	0	0	0	2	0	0	0	0	0
Haima-2c-1	0	0	1	0	0	1	3	0	0	0	0	0	0	0	0	0	0	0	0	0	0	0	0	0	0	0	0	0	0	1	0	0	0	0	0	0	0	0	0	0	0	0	1	1	1	0	1	0	1
PO-sbin-17	0	0	0	0	0	1	0	0	0	2	1	0	0	0	0	0	1	0	0	1	1	1	0	1	0	0	0	0	0	0	0	0	0	0	0	0	0	0	0	0	1	0	1	1	1	0	1	0	0
GM-sbin-34	0	0	0	0	0	1	0	0	1	2	0	0	0	0	0	0	0	0	0	0	0	0	0	0	0	0	0	0	0	0	0	0	0	0	0	0	0	0	0	0	0	0	1	3	0	1	2	0	1
JL-JLS502	0	1	0	1	1	2	2	1	2	2	1	0	1	1	1	1	1	1	1	0	0	0	0	1	0	0	0	0	0	0	0	0	0	0	0	0	0	0	0	0	1	0	1	2	1	0	1	0	1
GM-sbin-8	0	0	0	0	0	0	0	0	0	2	0	0	0	0	0	0	0	0	0	0	0	1	1	0	0	0	0	0	0	0	0	0	0	0	0	0	0	0	0	0	0	0	1	0	0	0	1	0	0
JL-JLS102	0	0	0	0	0	2	0	1	1	2	1	0	0	0	0	0	0	0	0	0	0	0	0	0	0	0	0	0	0	1	0	0	0	0	0	0	0	0	0	0	0	0	0	2	1	0	1	0	1
JL-JLS504	0	0	0	0	0	2	2	2	3	2	1	0	0	0	0	0	0	0	1	0	0	0	0	1	0	0	0	0	0	0	0	0	0	0	0	0	0	0	0	0	1	0	0	1	1	0	1	0	1
PO-sbin-16	0	0	0	0	0	0	2	3	3	1	1	0	1	1	1	1	1	0	1	1	1	2	2	0	0	1	1	0	0	1	0	0	0	0	0	0	0	0	0	0	1	0	0	2	1	1	2	1	1
JL-JLS704	0	0	0	0	0	1	2	1	1	1	0	0	2	1	1	1	1	0	1	1	1	1	1	0	1	1	1	1	0	0	0	0	0	0	0	0	0	0	0	0	0	0	0	2	1	0	0	0	0
Haima-2c-2	2	1	2	2	2	2	1	2	2	2	1	0	3	2	2	2	3	0	1	1	1	1	1	1	1	2	2	2	0	0	0	0	0	0	0	0	0	0	0	0	2	0	0	2	1	0	1	0	1
GM-sbin-63	1	1	1	1	1	1	0	1	0	0	0	0	1	1	1	1	1	1	0	0	1	1	1	1	1	1	1	1	0	0	0	0	0	0	0	0	0	0	0	0	1	0	1	1	1	3	0	2	3
GM-cbin-28	0	1	1	0	1	0	0	1	1	0	0	0	1	0	0	1	1	0	0	1	0	0	0	1	1	1	0	0	0	0	0	0	0	0	0	0	0	0	0	0	0	0	0	0	1	1	0	1	0
HM-sbin-21-10	0	0	0	0	0	2	1	2	2	1	1	0	1	1	1	1	1	1	1	1	1	1	1	1	1	1	1	1	0	1	0	0	0	0	0	0	0	0	0	0	1	0	0	1	1	1	1	0	2
Haima-2c-3	0	1	1	2	2	2	2	3	2	1	1	0	2	1	1	1	1	1	2	0	0	1	2	2	1	1	1	0	0	0	0	0	0	0	0	0	0	0	0	0	1	0	0	2	0	1	2	2	2
[truncated: 63 more columns]
