# Supplementary material for: Genomic Insights into Niche Partitioning across Sediment Depth among Anaerobic Methane-Oxidizing Archaea in Global Methane Seeps
Source: mSystems. 2023 Mar 16;8(2):e01179-22. doi: 10.1128/msystems.01179-22 (PMC10134854; doi:10.1128/msystems.01179-22)
Supplement: TABLE S4 [file msystems.01179-22-s0005.xlsx]

## Sheet: Supplementary Table S4
#Supplementary Table S4. The statistical likelihoods for the presence or absence of sulfate reduction pathways in ANME MAGs assessed by MetaPOAP using four marker genes, including cysD, cysC, cysH and fsr. ANME, anaerobic methanotrophic archaea; MAG: metagenome-assembled genome.
MAG ID	Pathway	Coding sequences	Completeness	Contamination	Marker genes in pathway	Marker genes recovered	Total contigs	Contigs with marker genes	False Positive estimate	False Negative estimate	IF falseNeg<0.01	clade
SB-cbin-68	sulfate_path	3024	0.9052	0.018	4	0	240	0	N/A	7.97e-05	1	ANME-1ab
GM-sbin-9	sulfate_path	1865	0.6526	0.0373	4	0	475	0	N/A	0.0145155	0	ANME-1ab
Haima-1ab-1	sulfate_path	3905	0.7941	0	4	0	255	0	N/A	0.00179159	1	ANME-1ab
Haima-1ab-2	sulfate_path	2348	0.7781	0.0003	4	0	602	0	N/A	0.00241207	1	ANME-1ab
Haima-1ab-3	sulfate_path	2289	0.816	0.0245	4	0	157	0	N/A	0.00114153	1	ANME-1ab
Haima-1ab-4	sulfate_path	3623	0.7021	0	4	0	1166	0	N/A	0.00786501	1	ANME-1ab
PE-cbin-26	sulfate_path	1291	0.5063	0	4	0	152	0	N/A	0.0592779	0	ANME-1ab
SB-S3-bin4	sulfate_path	2534	0.8674	0.0131	4	0	117	0	N/A	0.000306734	1	ANME-1ab
SB-sbin-3-3	sulfate_path	1852	0.6376	0.0405	4	0	354	0	N/A	0.0172008	0	ANME-1ab
Haima-1ab-5	sulfate_path	3472	0.7552	0	4	0	940	0	N/A	0.00358202	1	ANME-1ab
AB-M5	sulfate_path	2352	0.8124	0.0297	4	1	321	1	0.0288434	0.00659861	1	ANME-1ab
JL-JLS701	sulfate_path	1487	0.7988	0.0229	4	0	64	0	N/A	0.00162419	1	ANME-1ab
JL-JLS501	sulfate_path	1288	0.695	0.0199	4	1	97	1	0.0195117	0.0283477	0	ANME-1ab
SB-sbin-8-29	sulfate_path	1658	0.9118	0.0131	4	0	94	0	N/A	5.93e-05	1	ANME-1ab
Haima-1ab-6	sulfate_path	2952	0.7256	0	4	0	643	0	N/A	0.00565675	1	ANME-1ab
SB-S6-bin16	sulfate_path	2614	0.8824	0.0229	4	0	331	0	N/A	0.000189567	1	ANME-1ab
GM-cbin-69	sulfate_path	1179	0.5547	0.0381	4	0	294	0	N/A	0.03923	0	ANME-1ab
HR-1.0	sulfate_path	3476	0.9101	0.0327	4	3	201	3	3.17e-05	0.0900524	0	ANME-1ab
SB-S5-bin17	sulfate_path	3143	0.9033	0.0261	4	1	241	1	0.0254361	0.000900846	1	ANME-1ab
JL-JLS103	sulfate_path	1268	0.7614	0.0327	4	0	134	0	N/A	0.00321982	1	ANME-1ab
GM-sbin-2	sulfate_path	1497	0.7416	0.0131	4	0	253	0	N/A	0.00443022	1	ANME-1ab
Haima-2ab-1	sulfate_path	1992	0.8834	0.0005	4	2	344	2	2.5e-07	0.0135568	0	ANME-2ab
HR-1.2	sulfate_path	1599	0.5654	0	4	2	266	2	0	0.188949	0	ANME-2ab
HR-1.1	sulfate_path	2460	0.9542	0.007	4	3	335	3	3.36e-07	0.0461419	0	ANME-2ab
JL-JLS301	sulfate_path	1724	0.8062	0.0082	4	0	85	0	N/A	0.00140046	1	ANME-2ab
Haima-2ab-2	sulfate_path	1715	0.8268	0.0199	4	1	267	1	0.0195117	0.00518625	1	ANME-2ab
CA-Initial	sulfate_path	3189	0.9869	0.0131	4	2	118	2	0.000167201	0.000172946	1	ANME-2ab
SB-S8-bin18	sulfate_path	2578	0.9575	0.0131	4	2	251	2	0.000167201	0.00180839	1	ANME-2ab
Haima-2ab-3	sulfate_path	2566	0.8137	0.0065	4	2	246	2	4.17e-05	0.034708	0	ANME-2ab
SB-S4-bin32	sulfate_path	2108	0.9616	0.0131	4	2	208	2	0.000167201	0.00148532	1	ANME-2ab
JL-JLS101	sulfate_path	1701	0.7633	0.0359	4	1	139	1	0.0346559	0.0132338	0	ANME-2ab
Haima-2ab-4	sulfate_path	3248	0.9248	0.0196	4	2	594	2	0.000369532	0.00567044	1	ANME-2ab
GM-sbin-62	sulfate_path	4302	0.5564	0.0838	4	0	1813	0	N/A	0.0386889	0	ANME-2c
Haima-2c-1	sulfate_path	3162	0.7092	0	4	0	797	0	N/A	0.00713483	1	ANME-2c
PO-sbin-17	sulfate_path	1913	0.7556	0.0349	4	1	477	1	0.0337231	0.0145575	0	ANME-2c
GM-sbin-34	sulfate_path	1599	0.593	0.0627	4	1	365	1	0.0590007	0.067369	0	ANME-2c
JL-JLS502	sulfate_path	1876	0.8102	0	4	1	105	1	0	0.00681928	1	ANME-2c
GM-sbin-8	sulfate_path	1239	0.515	0.0501	4	1	365	1	0.0477097	0.113959	0	ANME-2c
JL-JLS102	sulfate_path	1003	0.6022	0.0196	4	0	184	0	N/A	0.0249449	0	ANME-2c
JL-JLS504	sulfate_path	1187	0.6912	0.0156	4	1	74	1	0.0153604	0.0294114	0	ANME-2c
PO-sbin-16	sulfate_path	1445	0.6661	0.0605	4	2	542	2	0.00325454	0.111521	0	ANME-2c
JL-JLS704	sulfate_path	1432	0.7846	0.0392	4	1	102	1	0.0377213	0.00998588	1	ANME-2c
Haima-2c-2	sulfate_path	2296	0.8203	0.0065	4	1	359	1	0.00645802	0.00577519	1	ANME-2c
GM-sbin-63	sulfate_path	2100	0.6414	0.0523	4	1	411	1	0.0497007	0.0461071	0	ANME-2c
GM-cbin-28	sulfate_path	4007	0.5477	0.0596	4	0	1616	0	N/A	0.0418358	0	ANME-2c
HM-sbin-21-10	sulfate_path	1897	0.7648	0.0427	4	0	400	0	N/A	0.00304596	1	ANME-2c
Haima-2c-3	sulfate_path	2166	0.7231	0	4	1	423	1	0	0.0212067	0	ANME-2c
