# Supplementary material for: Genomic Insights into Niche Partitioning across Sediment Depth among Anaerobic Methane-Oxidizing Archaea in Global Methane Seeps
Source: mSystems. 2023 Mar 16;8(2):e01179-22. doi: 10.1128/msystems.01179-22 (PMC10134854; doi:10.1128/msystems.01179-22)
Supplement: TABLE S5 [file msystems.01179-22-s0006.xlsx]

## Sheet: Supplementary Table S5
#Supplementary Table S5. Annotation results and subcellular localization predictions of c-type cytochrome in each ANME MAGs. ANME, anaerobic methanotrophic archaea; MAG: metagenome-assembled genome.
Genome ID	Contig ID	Pfam hits	Hame regulatory motif count	Cytoplasmic score	CytoplasmicMembrane score	Cellwall score	Extracellular score	Prediction
AB-M5	QEXZ01000146.1	Cytochrome c3 [PF14537.8]; NapC/NirT cytochrome c family, N-terminal region [PF03264.16]; Cytochrome c554 and c-prime [PF13435.8]; Cytochrome c7 and related cytochrome c [PF14522.8]	9	7.5	1	0.87	0.63	Cytoplasmic 7.50
AB-M5	QEXZ01000023.1	NapC/NirT cytochrome c family, N-terminal region [PF03264.16]	4	7.5	1	0.87	0.63	Cytoplasmic 7.50
AB-M5	QEXZ01000051.1	NapC/NirT cytochrome c family, N-terminal region [PF03264.16]; Cytochrome c3 [PF14537.8]	5	7.5	1	0.87	0.63	Cytoplasmic 7.50
AB-M5	QEXZ01000051.1	NapC/NirT cytochrome c family, N-terminal region [PF03264.16]; Cytochrome c3 [PF14537.8]	4	4	3.48	2.52	0	Unknown
CA-Initial	NODE_65_length_16276_cov_95.260617	Cytochrome c bacterial [PF11783.10]; Cytochrome c554 and c-prime [PF13435.8]; Cytochrome c7 and related cytochrome c [PF14522.8]	7	7.5	1	0.87	0.63	Cytoplasmic 7.50
CA-Initial	NODE_25_length_42483_cov_81.244809	Cytochrome c3 [PF14537.8]; Cytochrome c7 and related cytochrome c [PF14522.8]; Class III cytochrome C family [PF02085.18]; NapC/NirT cytochrome c family, N-terminal region [PF03264.16]	12	7.5	1	0.87	0.63	Cytoplasmic 7.50
CA-Initial	NODE_5_length_86720_cov_59.763018	Periplasmic copper-binding protein (NosD) [PF05048.15]; Right handed beta helix region [PF13229.8]; Cytochrome c7 and related cytochrome c [PF14522.8]	31	9.04	0.95	0.01	0	Extracellular 9.04
CA-Initial	NODE_4_length_90439_cov_83.950665	S-layer protein [PF07752.13]; Cytochrome c3 [PF14537.8]; Cytochrome c7 and related cytochrome c [PF14522.8]; Class III cytochrome C family [PF02085.18]	30	2.5	2.5	2.5	2.5	S-layer
CA-Initial	NODE_5_length_86720_cov_59.763018	S-layer protein [PF07752.13]; Immune inhibitor A peptidase M6 [PF05547.13]; Class III cytochrome C family [PF02085.18]; Cytochrome c3 [PF14537.8]; NapC/NirT cytochrome c family, N-terminal region [PF03264.16]	34	3.33	3.33	3.33	0	S-layer
CA-Initial	NODE_4_length_90439_cov_83.950665	Class III cytochrome C family [PF02085.18]; Cytochrome c3 [PF14537.8]; Cytochrome c7 and related cytochrome c [PF14522.8]	10	4	3.48	2.52	0	Unknown
CA-Initial	NODE_5_length_86720_cov_59.763018	Cytochrome c7 and related cytochrome c [PF14522.8]; Class III cytochrome C family [PF02085.18]	5	2.5	2.5	2.5	2.5	Unknown
CA-Initial	NODE_8_length_71166_cov_69.007936	Cytochrome c7 and related cytochrome c [PF14522.8]; Cytochrome c3 [PF14537.8]	8	4	3.48	2.52	0	Unknown
CA-Initial	NODE_3_length_99166_cov_77.796532	Di-haem cytochrome c peroxidase [PF03150.16]	2	3.33	3.33	3.33	0	Unknown
GM-cbin-28	k141_2411540_length_4103_cov_389.6252	Cytochrome c3 [PF14537.8]	16	8.72	1.27	0.02	0	Extracellular 8.72
GM-cbin-28	k141_1133206_length_5417_cov_230.1255	Class III cytochrome C family [PF02085.18]	8	4	3.48	2.52	0	Unknown
GM-cbin-28	k141_875063_length_7408_cov_223.4961	Cytochrome c bacterial [PF11783.10]; Cytochrome c554 and c-prime [PF13435.8]	7	2.5	2.5	2.5	2.5	Unknown
GM-cbin-28	k141_875063_length_7408_cov_223.4961	Cytochrome c bacterial [PF11783.10]; PGF-CTERM motif [PF18204.3]	1	2.5	2.5	2.5	2.5	Unknown
GM-cbin-28	k141_2298893_length_5205_cov_204.0000	Cytochrome c3 [PF14537.8]; Class III cytochrome C family [PF02085.18]; Cytochrome c7 and related cytochrome c [PF14522.8]; Cytochrome c554 and c-prime [PF13435.8]; NapC/NirT cytochrome c family, N-terminal region [PF03264.16]	14	3.33	3.33	3.33	0	Unknown
GM-cbin-28	k141_3567866_length_2514_cov_1053.4652	Seven times multi-haem cytochrome CxxCH [PF13447.8]; Cytochrome c3 [PF14537.8]; Cytochrome c554 and c-prime [PF13435.8]; Cytochrome c7 and related cytochrome c [PF14522.8]	8	4	3.48	2.52	0	Unknown
GM-sbin-2	k141_28019_length_10392_cov_33.0000	Cytochrome c3 [PF14537.8]; Cytochrome c7 and related cytochrome c [PF14522.8]; Class III cytochrome C family [PF02085.18]	9	7.5	1	0.87	0.63	Cytoplasmic 7.50
GM-sbin-2	k141_24199_length_4525_cov_40.8928	NapC/NirT cytochrome c family, N-terminal region [PF03264.16]; Class III cytochrome C family [PF02085.18]; Cytochrome c3 [PF14537.8]; Cytochrome c7 and related cytochrome c [PF14522.8]	5	7.5	1	0.87	0.63	Cytoplasmic 7.50
GM-sbin-2	k141_6355_length_15595_cov_40.3565	Cytochrome c554 and c-prime [PF13435.8]	2	3.33	3.33	3.33	0	Unknown
GM-sbin-34	k141_1611498_length_2933_cov_782.2822	Cytochrome c bacterial [PF11783.10]	7	7.5	1	0.87	0.63	Cytoplasmic 7.50
GM-sbin-34	k141_2418477_length_6085_cov_181.5892	Cytochrome c3 [PF14537.8]; Class III cytochrome C family [PF02085.18]; Cytochrome c554 and c-prime [PF13435.8]; Cytochrome c7 and related cytochrome c [PF14522.8]	12	7.5	1	0.87	0.63	Cytoplasmic 7.50
GM-sbin-34	k141_2111580_length_4850_cov_63.1000	Cytochrome c3 [PF14537.8]; Cytochrome c7 and related cytochrome c [PF14522.8]	8	7.5	1	0.87	0.63	Cytoplasmic 7.50
GM-sbin-34	k141_1636508_length_6683_cov_67.4471	Cytochrome c554 and c-prime [PF13435.8]	5	7.5	1	0.87	0.63	Cytoplasmic 7.50
GM-sbin-34	k141_1636508_length_6683_cov_67.4471	Cytochrome c bacterial [PF11783.10]; PGF-CTERM motif [PF18204.3]	1	2.5	2.5	2.5	2.5	Unknown
GM-sbin-62	k141_2855699_length_4896_cov_12.0000	Cytochrome c3 [PF14537.8]; Class III cytochrome C family [PF02085.18]; Cytochrome c7 and related cytochrome c [PF14522.8]; NapC/NirT cytochrome c family, N-terminal region [PF03264.16]	15	4	3.48	2.52	0	Unknown
GM-sbin-63	k141_78399_length_8522_cov_584.2872	Cytochrome c bacterial [PF11783.10]; Cytochrome c554 and c-prime [PF13435.8]	7	7.5	1	0.87	0.63	Cytoplasmic 7.50
GM-sbin-63	k141_4745529_length_9599_cov_454.0000	Cytochrome c3 [PF14537.8]; Class III cytochrome C family [PF02085.18]; Cytochrome c7 and related cytochrome c [PF14522.8]; NapC/NirT cytochrome c family, N-terminal region [PF03264.16]	16	7.5	1	0.87	0.63	Cytoplasmic 7.50
GM-sbin-63	k141_49360_length_5852_cov_971.6708	Cytochrome c3 [PF14537.8]; Cytochrome c7 and related cytochrome c [PF14522.8]; Class III cytochrome C family [PF02085.18]	11	7.5	1	0.87	0.63	Cytoplasmic 7.50
GM-sbin-8	k141_2495401_length_3253_cov_46.3557	Seven times multi-haem cytochrome CxxCH [PF13447.8]; Cytochrome c554 and c-prime [PF13435.8]; Cytochrome c3 [PF14537.8]	8	7.5	1	0.87	0.63	Cytoplasmic 7.50
GM-sbin-9	k141_4939007_length_5353_cov_176.0000	Cytochrome c3 [PF14537.8]; Class III cytochrome C family [PF02085.18]	5	7.5	1	0.87	0.63	Cytoplasmic 7.50
GM-sbin-9	k141_388938_length_3659_cov_14.3582	Cytochrome c3 [PF14537.8]; Cytochrome c7 and related cytochrome c [PF14522.8]	9	7.5	1	0.87	0.63	Cytoplasmic 7.50
GM-sbin-9	k141_503488_length_7640_cov_23.9737	Cytochrome c3 [PF14537.8]; Cytochrome c7 and related cytochrome c [PF14522.8]	5	7.5	1	0.87	0.63	Cytoplasmic 7.50
GM-sbin-9	k141_4939007_length_5353_cov_176.0000	NapC/NirT cytochrome c family, N-terminal region [PF03264.16]; Cytochrome c3 [PF14537.8]; Class III cytochrome C family [PF02085.18]; Cytochrome c7 and related cytochrome c [PF14522.8]	5	7.5	1	0.87	0.63	Cytoplasmic 7.50
Haima-1ab-1	k147_14231477	NapC/NirT cytochrome c family, N-terminal region [PF03264.16]; Cytochrome c3 [PF14537.8]; Class III cytochrome C family [PF02085.18]; Cytochrome c7 and related cytochrome c [PF14522.8]	5	7.5	1	0.87	0.63	Cytoplasmic 7.50
Haima-1ab-1	k147_7420026	Class III cytochrome C family [PF02085.18]; Cytochrome c7 and related cytochrome c [PF14522.8]	5	2.5	2.5	2.5	2.5	Unknown
Haima-1ab-1	k147_15431426	Cytochrome c3 [PF14537.8]	5	2.5	2.5	2.5	2.5	Unknown
Haima-1ab-1	k147_13254382	Cytochrome c3 [PF14537.8]	3	2.5	2.5	2.5	2.5	Unknown
Haima-1ab-1	k147_14231477	Cytochrome c3 [PF14537.8]; Class III cytochrome C family [PF02085.18]	5	4	3.48	2.52	0	Unknown
Haima-1ab-1	k147_14231477	Cytochrome c3 [PF14537.8]; Class III cytochrome C family [PF02085.18]	4	4	3.48	2.52	0	Unknown
Haima-1ab-1	k147_13254382	Cytochrome c554 and c-prime [PF13435.8]	3	2.5	2.5	2.5	2.5	Unknown
Haima-1ab-2	k147_2209002	Cytochrome c3 [PF14537.8]	4	7.5	1	0.87	0.63	Cytoplasmic 7.50
Haima-1ab-2	k147_1794255	Cytochrome c3 [PF14537.8]	3	7.5	1	0.87	0.63	Cytoplasmic 7.50
Haima-1ab-2	k147_2209002	Cytochrome c3 [PF14537.8]; Cytochrome c7 and related cytochrome c [PF14522.8]	4	7.5	1	0.87	0.63	Cytoplasmic 7.50
Haima-1ab-2	k147_6108889	Cytochrome c3 [PF14537.8]; Cytochrome c7 and related cytochrome c [PF14522.8]	4	7.5	1	0.87	0.63	Cytoplasmic 7.50
Haima-1ab-2	k147_2209002	NapC/NirT cytochrome c family, N-terminal region [PF03264.16]	3	9.99	0	0	0	CytoplasmicMembrane 9.99
Haima-1ab-2	k147_9506134	Cytochrome c3 [PF14537.8]; Class III cytochrome C family [PF02085.18]	4	2.5	2.5	2.5	2.5	Unknown
Haima-1ab-2	k147_8976392	Cytochrome c554 and c-prime [PF13435.8]; NapC/NirT cytochrome c family, N-terminal region [PF03264.16]	5	4	3.48	2.52	0	Unknown
Haima-1ab-2	k147_1539133	NapC/NirT cytochrome c family, N-terminal region [PF03264.16]; Cytochrome c3 [PF14537.8]; Class III cytochrome C family [PF02085.18]; Cytochrome c7 and related cytochrome c [PF14522.8]	5	2.5	2.5	2.5	2.5	Unknown
Haima-1ab-3	k147_9411242	Cytochrome c3 [PF14537.8]; Class III cytochrome C family [PF02085.18]; Cytochrome c7 and related cytochrome c [PF14522.8]	4	7.5	1	0.87	0.63	Cytoplasmic 7.50
Haima-1ab-3	k147_9411242	NapC/NirT cytochrome c family, N-terminal region [PF03264.16]; Cytochrome c3 [PF14537.8]; Class III cytochrome C family [PF02085.18]; Cytochrome c7 and related cytochrome c [PF14522.8]	5	7.5	1	0.87	0.63	Cytoplasmic 7.50
Haima-1ab-3	k147_9412963	Cytochrome c3 [PF14537.8]; Cytochrome c7 and related cytochrome c [PF14522.8]	6	8.82	0.93	0.24	0.01	Extracellular 8.82
Haima-1ab-3	k147_2896732	Cytochrome c3 [PF14537.8]; Class III cytochrome C family [PF02085.18]	4	3.33	3.33	3.33	0	Unknown
Haima-1ab-3	k147_9411242	Cytochrome c3 [PF14537.8]; Cytochrome c7 and related cytochrome c [PF14522.8]; Class III cytochrome C family [PF02085.18]	4	4	3.48	2.52	0	Unknown
Haima-1ab-3	k147_10341783	Cytochrome c554 and c-prime [PF13435.8]; NapC/NirT cytochrome c family, N-terminal region [PF03264.16]	5	4	3.48	2.52	0	Unknown
Haima-1ab-4	k147_4976811	Cytochrome c3 [PF14537.8]	9	4	3.48	2.52	0	Unknown
Haima-1ab-4	k147_3124104	Cytochrome c3 [PF14537.8]; Cytochrome c7 and related cytochrome c [PF14522.8]; Class III cytochrome C family [PF02085.18]	3	3.33	3.33	3.33	0	Unknown
Haima-1ab-5	k147_2451622	Cytochrome c3 [PF14537.8]; Cytochrome c7 and related cytochrome c [PF14522.8]; Class III cytochrome C family [PF02085.18]; Cytochrome c554 and c-prime [PF13435.8]	8	7.5	1	0.87	0.63	Cytoplasmic 7.50
Haima-2ab-1	k147_12308805	Class III cytochrome C family [PF02085.18]; Cytochrome c7 and related cytochrome c [PF14522.8]	4	7.5	1	0.87	0.63	Cytoplasmic 7.50
Haima-2ab-1	k147_5473587	Cytochrome c3 [PF14537.8]; Class III cytochrome C family [PF02085.18]	11	7.5	1	0.87	0.63	Cytoplasmic 7.50
Haima-2ab-1	k147_9496074	Cytochrome c3 [PF14537.8]; Class III cytochrome C family [PF02085.18]; Cytochrome c7 and related cytochrome c [PF14522.8]	11	7.5	1	0.87	0.63	Cytoplasmic 7.50
Haima-2ab-1	k147_975303	Cytochrome c3 [PF14537.8]	8	3.33	3.33	3.33	0	Unknown
Haima-2ab-1	k147_6204844	Cytochrome c3 [PF14537.8]; Cytochrome c7 and related cytochrome c [PF14522.8]	14	2.5	2.5	2.5	2.5	Unknown
Haima-2ab-2	k147_6057750	Cytochrome c bacterial [PF11783.10]; Cytochrome c7 and related cytochrome c [PF14522.8]	4	7.5	1	0.87	0.63	Cytoplasmic 7.50
Haima-2ab-2	k147_14942137	Cytochrome c3 [PF14537.8]; Cytochrome c7 and related cytochrome c [PF14522.8]; Class III cytochrome C family [PF02085.18]	12	7.5	1	0.87	0.63	Cytoplasmic 7.50
Haima-2ab-2	k147_18007583	Di-haem cytochrome c peroxidase [PF03150.16]	1	9.04	0.95	0.01	0	Extracellular 9.04
Haima-2ab-3	k147_1264028	Cytochrome c bacterial [PF11783.10]; Cytochrome c7 and related cytochrome c [PF14522.8]; Cytochrome c554 and c-prime [PF13435.8]	7	7.5	1	0.87	0.63	Cytoplasmic 7.50
Haima-2ab-3	k147_4236552	Cytochrome c3 [PF14537.8]; Class III cytochrome C family [PF02085.18]; Cytochrome c7 and related cytochrome c [PF14522.8]	15	7.5	1	0.87	0.63	Cytoplasmic 7.50
Haima-2ab-3	k147_10923569	Cytochrome c3 [PF14537.8]; Cytochrome c7 and related cytochrome c [PF14522.8]; Class III cytochrome C family [PF02085.18]; NapC/NirT cytochrome c family, N-terminal region [PF03264.16]	12	7.5	1	0.87	0.63	Cytoplasmic 7.50
Haima-2ab-3	k147_10804352	NapC/NirT cytochrome c family, N-terminal region [PF03264.16]	4	7.5	1	0.87	0.63	Cytoplasmic 7.50
Haima-2ab-3	k147_6969779	Seven times multi-haem cytochrome CxxCH [PF13447.8]; Cytochrome c554 and c-prime [PF13435.8]; Cytochrome c3 [PF14537.8]	8	7.5	1	0.87	0.63	Cytoplasmic 7.50
Haima-2ab-3	k147_17102158	Cytochrome c3 [PF14537.8]	13	2.5	2.5	2.5	2.5	Unknown
Haima-2ab-3	k147_8302279	Cytochrome c3 [PF14537.8]	13	2.5	2.5	2.5	2.5	Unknown
Haima-2ab-3	k147_2338145	Cytochrome c3 [PF14537.8]; Class III cytochrome C family [PF02085.18]; Cytochrome c7 and related cytochrome c [PF14522.8]	11	3.33	3.33	3.33	0	Unknown
Haima-2ab-4	k147_6497029	Cytochrome c bacterial [PF11783.10]	1	7.5	1	0.87	0.63	Cytoplasmic 7.50
Haima-2ab-4	k147_5125890	Cytochrome c3 [PF14537.8]; Cytochrome c7 and related cytochrome c [PF14522.8]; NapC/NirT cytochrome c family, N-terminal region [PF03264.16]; Class III cytochrome C family [PF02085.18]	12	7.5	1	0.87	0.63	Cytoplasmic 7.50
Haima-2ab-4	k147_2769302	S-layer protein [PF07752.13]; Class III cytochrome C family [PF02085.18]; Cytochrome c3 [PF14537.8]; Cytochrome c7 and related cytochrome c [PF14522.8]	32	2.5	2.5	2.5	2.5	S-layer
Haima-2ab-4	k147_6876551	S-layer protein [PF07752.13]; Cytochrome c3 [PF14537.8]; Class III cytochrome C family [PF02085.18]	30	7.5	1	0.87	0.63	S-layer
Haima-2ab-4	k147_4816646	Class III cytochrome C family [PF02085.18]; Cytochrome c3 [PF14537.8]; Cytochrome c7 and related cytochrome c [PF14522.8]	10	4	3.48	2.52	0	Unknown
Haima-2ab-4	k147_882326	Class III cytochrome C family [PF02085.18]; Cytochrome c7 and related cytochrome c [PF14522.8]; Cytochrome c3 [PF14537.8]	5	2.5	2.5	2.5	2.5	Unknown
Haima-2ab-4	k147_2352033	Cytochrome c [PF00034.23]	1	2.5	2.5	2.5	2.5	Unknown
Haima-2ab-4	k147_9611362	Cytochrome c3 [PF14537.8]; Class III cytochrome C family [PF02085.18]; Cytochrome c7 and related cytochrome c [PF14522.8]	4	2.5	2.5	2.5	2.5	Unknown
Haima-2ab-4	k147_5141672	Cytochrome c7 and related cytochrome c [PF14522.8]	25	6.8	2.2	0.99	0.01	Unknown (This protein may have multiple localization sites.)
Haima-2c-1	k147_1699511	Cytochrome c3 [PF14537.8]	16	7.5	1	0.87	0.63	Cytoplasmic 7.50
Haima-2c-1	k147_4858847	Cytochrome c3 [PF14537.8]; Cytochrome c554 and c-prime [PF13435.8]; Cytochrome c7 and related cytochrome c [PF14522.8]	9	7.5	1	0.87	0.63	Cytoplasmic 7.50
Haima-2c-1	k147_9144212	Immune inhibitor A peptidase M6 [PF05547.13]; Class III cytochrome C family [PF02085.18]	13	9.04	0.95	0.01	0	Extracellular 9.04
Haima-2c-1	k147_7368984	Cytochrome c3 [PF14537.8]; Class III cytochrome C family [PF02085.18]; Cytochrome c7 and related cytochrome c [PF14522.8]	13	4	3.48	2.52	0	Unknown
Haima-2c-2	k147_13251293	Cytochrome c bacterial [PF11783.10]; Cytochrome c554 and c-prime [PF13435.8]	7	7.5	1	0.87	0.63	Cytoplasmic 7.50
Haima-2c-2	k147_10297738	Cytochrome c3 [PF14537.8]	6	7.5	1	0.87	0.63	Cytoplasmic 7.50
Haima-2c-2	k147_2927425	Cytochrome c3 [PF14537.8]; Cytochrome c7 and related cytochrome c [PF14522.8]	13	7.5	1	0.87	0.63	Cytoplasmic 7.50
Haima-2c-2	k147_6843642	Seven times multi-haem cytochrome CxxCH [PF13447.8]; Cytochrome c3 [PF14537.8]	8	7.5	1	0.87	0.63	Cytoplasmic 7.50
Haima-2c-2	k147_8549438	Immune inhibitor A peptidase M6 [PF05547.13]; Cytochrome c7 and related cytochrome c [PF14522.8]; Class III cytochrome C family [PF02085.18]; Cytochrome c3 [PF14537.8]; Cytochrome c554 and c-prime [PF13435.8]	17	8.82	0.93	0.24	0.01	Extracellular 8.82
Haima-2c-2	k147_13401388	Cytochrome c3 [PF14537.8]; Class III cytochrome C family [PF02085.18]; Cytochrome c7 and related cytochrome c [PF14522.8]	8	3.33	3.33	3.33	0	Unknown
Haima-2c-2	k147_11468919	Cytochrome c3 [PF14537.8]; Class III cytochrome C family [PF02085.18]; Cytochrome c7 and related cytochrome c [PF14522.8]; NapC/NirT cytochrome c family, N-terminal region [PF03264.16]	13	2.5	2.5	2.5	2.5	Unknown
Haima-2c-3	k147_19107377	Class III cytochrome C family [PF02085.18]; Cytochrome c3 [PF14537.8]; Cytochrome c7 and related cytochrome c [PF14522.8]	8	7.5	1	0.87	0.63	Cytoplasmic 7.50
Haima-2c-3	k147_997086	Cytochrome c bacterial [PF11783.10]; S-layer protein [PF07752.13]; Cytochrome c554 and c-prime [PF13435.8]	13	7.5	1	0.87	0.63	Cytoplasmic 7.50
Haima-2c-3	k147_18547037	NapC/NirT cytochrome c family, N-terminal region [PF03264.16]; Cytochrome c7 and related cytochrome c [PF14522.8]; Cytochrome c3 [PF14537.8]	16	7.5	1	0.87	0.63	Cytoplasmic 7.50
Haima-2c-3	k147_18547037	Immune inhibitor A peptidase M6 [PF05547.13]; S-layer protein [PF07752.13]; Class III cytochrome C family [PF02085.18]; Cytochrome c7 and related cytochrome c [PF14522.8]; Cytochrome c3 [PF14537.8]	30	9.04	0.95	0.01	0	Extracellular 9.04
Haima-2c-3	k147_12986141	Cytochrome c3 [PF14537.8]; Class III cytochrome C family [PF02085.18]; Cytochrome c7 and related cytochrome c [PF14522.8]; NapC/NirT cytochrome c family, N-terminal region [PF03264.16]	13	2.5	2.5	2.5	2.5	Unknown
Haima-2c-3	k147_311640	Cytochrome c3 [PF14537.8]; Cytochrome c7 and related cytochrome c [PF14522.8]; Class III cytochrome C family [PF02085.18]	16	4	3.48	2.52	0	Unknown
HM-sbin-21-10	k127_84954_length_6177_cov_30.0091	Class III cytochrome C family [PF02085.18]; Cytochrome c7 and related cytochrome c [PF14522.8]; Cytochrome c3 [PF14537.8]	8	7.5	1	0.87	0.63	Cytoplasmic 7.50
HM-sbin-21-10	k127_315128_length_2536_cov_33.0000	Cytochrome c3 [PF14537.8]; Class III cytochrome C family [PF02085.18]; Cytochrome c7 and related cytochrome c [PF14522.8]	11	7.5	1	0.87	0.63	Cytoplasmic 7.50
HM-sbin-21-10	k127_110583_length_11178_cov_28.3915	NapC/NirT cytochrome c family, N-terminal region [PF03264.16]; Cytochrome c3 [PF14537.8]; Cytochrome c7 and related cytochrome c [PF14522.8]	15	7.5	1	0.87	0.63	Cytoplasmic 7.50
HM-sbin-21-10	k127_67778_length_3049_cov_23.2522	Cytochrome c bacterial [PF11783.10]; Cytochrome c554 and c-prime [PF13435.8]	7	2.5	2.5	2.5	2.5	Unknown
HM-sbin-21-10	k127_79826_length_10838_cov_34.0863	Cytochrome c3 [PF14537.8]; Class III cytochrome C family [PF02085.18]; Cytochrome c7 and related cytochrome c [PF14522.8]	16	4	3.48	2.52	0	Unknown
HM-sbin-21-10	k127_264983_length_3502_cov_25.1173	Cytochrome c3 [PF14537.8]; Class III cytochrome C family [PF02085.18]; Cytochrome c7 and related cytochrome c [PF14522.8]	13	2.5	2.5	2.5	2.5	Unknown
HR-1.0	QENH01000198.1	Cytochrome c7 and related cytochrome c [PF14522.8]	3	7.5	1	0.87	0.63	Cytoplasmic 7.50
HR-1.0	QENH01000198.1	NapC/NirT cytochrome c family, N-terminal region [PF03264.16]; Class III cytochrome C family [PF02085.18]; Cytochrome c3 [PF14537.8]	5	7.5	1	0.87	0.63	Cytoplasmic 7.50
HR-1.0	QENH01000160.1	Class III cytochrome C family [PF02085.18]	7	4	3.48	2.52	0	Unknown
HR-1.0	QENH01000198.1	Class III cytochrome C family [PF02085.18]	5	2.5	2.5	2.5	2.5	Unknown
HR-1.0	QENH01000155.1	Class III cytochrome C family [PF02085.18]	4	2.5	2.5	2.5	2.5	Unknown
HR-1.0	QENH01000177.1	Cytochrome c3 [PF14537.8]	5	2.5	2.5	2.5	2.5	Unknown
HR-1.0	QENH01000198.1	Cytochrome c3 [PF14537.8]	4	3.33	3.33	3.33	0	Unknown
HR-1.0	QENH01000141.1	Cytochrome c554 and c-prime [PF13435.8]; NapC/NirT cytochrome c family, N-terminal region [PF03264.16]	5	3.33	3.33	3.33	0	Unknown
HR-1.0	QENH01000141.1	NapC/NirT cytochrome c family, N-terminal region [PF03264.16]; Cytochrome c3 [PF14537.8]; Cytochrome c7 and related cytochrome c [PF14522.8]	5	2.5	2.5	2.5	2.5	Unknown
HR-1.1	MZXQ01000009.1	Class III cytochrome C family [PF02085.18]; Cytochrome c3 [PF14537.8]; Cytochrome c7 and related cytochrome c [PF14522.8]	11	7.5	1	0.87	0.63	Cytoplasmic 7.50
HR-1.1	MZXQ01000109.1	Cytochrome c3 [PF14537.8]; Class III cytochrome C family [PF02085.18]; Cytochrome c7 and related cytochrome c [PF14522.8]; Cytochrome c554 and c-prime [PF13435.8]	11	7.5	1	0.87	0.63	Cytoplasmic 7.50
HR-1.1	MZXQ01000028.1	Cytochrome c3 [PF14537.8]; NapC/NirT cytochrome c family, N-terminal region [PF03264.16]	8	7.5	1	0.87	0.63	Cytoplasmic 7.50
HR-1.1	MZXQ01000013.1	Immune inhibitor A peptidase M6 [PF05547.13]; S-layer protein [PF07752.13]; Cytochrome c7 and related cytochrome c [PF14522.8]; Cytochrome c3 [PF14537.8]	35	9.35	0.32	0.32	0	CytoplasmicMembrane 9.35
HR-1.1	MZXQ01000028.1	S-layer protein [PF07752.13]; Cytochrome c3 [PF14537.8]; Class III cytochrome C family [PF02085.18]; Cytochrome c7 and related cytochrome c [PF14522.8]	27	8.83	0.71	0.27	0.19	S-layer
HR-1.1	MZXQ01000008.1	Cytochrome c3 [PF14537.8]; Cytochrome c7 and related cytochrome c [PF14522.8]	8	3.33	3.33	3.33	0	Unknown
HR-1.1	MZXQ01000200.1	Cytochrome c7 and related cytochrome c [PF14522.8]; Cytochrome c3 [PF14537.8]	5	2.5	2.5	2.5	2.5	Unknown
HR-1.1	MZXQ01000219.1	Cytochrome c7 and related cytochrome c [PF14522.8]	16	6.8	2.2	0.99	0.01	Unknown (This protein may have multiple localization sites.)
HR-1.2	QYBA01000149.1	Cytochrome c7 and related cytochrome c [PF14522.8]; Cytochrome c3 [PF14537.8]	5	7.5	1	0.87	0.63	Cytoplasmic 7.50
HR-1.2	QYBA01000066.1	Immune inhibitor A peptidase M6 [PF05547.13]; S-layer protein [PF07752.13]; Cytochrome c7 and related cytochrome c [PF14522.8]; Cytochrome c3 [PF14537.8]	35	9.26	0.32	0.32	0.1	CytoplasmicMembrane 9.26
HR-1.2	QYBA01000059.1	S-layer protein [PF07752.13]; Cytochrome c3 [PF14537.8]; Class III cytochrome C family [PF02085.18]; Cytochrome c7 and related cytochrome c [PF14522.8]	27	8.83	0.71	0.27	0.19	S-layer
HR-1.2	QYBA01000081.1	Cytochrome c3 [PF14537.8]; Cytochrome c7 and related cytochrome c [PF14522.8]	8	3.33	3.33	3.33	0	Unknown
JL-JLS101	664	Cytochrome c3 [PF14537.8]; Cytochrome c7 and related cytochrome c [PF14522.8]; NapC/NirT cytochrome c family, N-terminal region [PF03264.16]; Class III cytochrome C family [PF02085.18]	12	7.5	1	0.87	0.63	Cytoplasmic 7.50
JL-JLS101	224	S-layer protein [PF07752.13]; Immune inhibitor A peptidase M6 [PF05547.13]; Class III cytochrome C family [PF02085.18]; Cytochrome c3 [PF14537.8]; Cytochrome c7 and related cytochrome c [PF14522.8]	34	9.35	0.32	0.32	0	S-layer
JL-JLS101	2775	Class III cytochrome C family [PF02085.18]; Cytochrome c3 [PF14537.8]; Cytochrome c7 and related cytochrome c [PF14522.8]	10	4	3.48	2.52	0	Unknown
JL-JLS101	2820	Cytochrome c3 [PF14537.8]; Class III cytochrome C family [PF02085.18]	11	4	3.48	2.52	0	Unknown
JL-JLS101	215	Cytochrome c7 and related cytochrome c [PF14522.8]; Cytochrome c3 [PF14537.8]; Class III cytochrome C family [PF02085.18]	5	2.5	2.5	2.5	2.5	Unknown
JL-JLS102	526	Cytochrome c3 [PF14537.8]; Class III cytochrome C family [PF02085.18]; Cytochrome c7 and related cytochrome c [PF14522.8]	11	7.5	1	0.87	0.63	Cytoplasmic 7.50
JL-JLS102	6007	Cytochrome c3 [PF14537.8]; Class III cytochrome C family [PF02085.18]; Cytochrome c7 and related cytochrome c [PF14522.8]; NapC/NirT cytochrome c family, N-terminal region [PF03264.16]	10	7.5	1	0.87	0.63	Cytoplasmic 7.50
JL-JLS102	1125	Immune inhibitor A peptidase M6 [PF05547.13]; Cytochrome c7 and related cytochrome c [PF14522.8]	9	9.97	0.02	0.01	0	Extracellular 9.97
JL-JLS103	1201	Class III cytochrome C family [PF02085.18]; Cytochrome c3 [PF14537.8]; Cytochrome c7 and related cytochrome c [PF14522.8]	4	7.5	1	0.87	0.63	Cytoplasmic 7.50
JL-JLS103	5244	Cytochrome c3 [PF14537.8]; Class III cytochrome C family [PF02085.18]; Cytochrome c7 and related cytochrome c [PF14522.8]	5	7.5	1	0.87	0.63	Cytoplasmic 7.50
JL-JLS103	1201	Cytochrome c3 [PF14537.8]; Cytochrome c7 and related cytochrome c [PF14522.8]	9	7.5	1	0.87	0.63	Cytoplasmic 7.50
JL-JLS103	3525	NapC/NirT cytochrome c family, N-terminal region [PF03264.16]; Class III cytochrome C family [PF02085.18]; Cytochrome c3 [PF14537.8]; Cytochrome c7 and related cytochrome c [PF14522.8]	5	7.5	1	0.87	0.63	Cytoplasmic 7.50
JL-JLS103	5244	Cytochrome c554 and c-prime [PF13435.8]	3	4	3.48	2.52	0	Unknown
JL-JLS301	18	Cytochrome c3 [PF14537.8]; Cytochrome c7 and related cytochrome c [PF14522.8]; Class III cytochrome C family [PF02085.18]	16	7.5	1	0.87	0.63	Cytoplasmic 7.50
JL-JLS301	140	Class III cytochrome C family [PF02085.18]; Cytochrome c7 and related cytochrome c [PF14522.8]	5	2.5	2.5	2.5	2.5	Unknown
JL-JLS301	38	Cytochrome c bacterial [PF11783.10]; Cytochrome c554 and c-prime [PF13435.8]; Cytochrome c7 and related cytochrome c [PF14522.8]	7	2.5	2.5	2.5	2.5	Unknown
JL-JLS301	12	Cytochrome c3 [PF14537.8]; Class III cytochrome C family [PF02085.18]; Cytochrome c7 and related cytochrome c [PF14522.8]	11	4	3.48	2.52	0	Unknown
JL-JLS301	114	Cytochrome c7 and related cytochrome c [PF14522.8]; Cytochrome c3 [PF14537.8]; Cytochrome c554 and c-prime [PF13435.8]	4	2.5	2.5	2.5	2.5	Unknown
JL-JLS301	38	Cytochrome P460 [PF16694.7]	1	3.33	3.33	3.33	0	Unknown
JL-JLS301	46	Di-haem cytochrome c peroxidase [PF03150.16]	2	3.33	3.33	3.33	0	Unknown
JL-JLS501	323	NapC/NirT cytochrome c family, N-terminal region [PF03264.16]; Cytochrome c3 [PF14537.8]	4	4	3.48	2.52	0	Unknown
JL-JLS502	1023	Class III cytochrome C family [PF02085.18]; Cytochrome c7 and related cytochrome c [PF14522.8]; Cytochrome c3 [PF14537.8]	4	7.5	1	0.87	0.63	Cytoplasmic 7.50
JL-JLS502	293	Cytochrome c3 [PF14537.8]; Class III cytochrome C family [PF02085.18]; Cytochrome c7 and related cytochrome c [PF14522.8]; Cytochrome c554 and c-prime [PF13435.8]	11	7.5	1	0.87	0.63	Cytoplasmic 7.50
JL-JLS502	8	Cytochrome c3 [PF14537.8]; Cytochrome c7 and related cytochrome c [PF14522.8]	16	7.5	1	0.87	0.63	Cytoplasmic 7.50
JL-JLS502	4702	Cytochrome c3 [PF14537.8]; Cytochrome c7 and related cytochrome c [PF14522.8]; Class III cytochrome C family [PF02085.18]	14	7.5	1	0.87	0.63	Cytoplasmic 7.50
JL-JLS502	683	Periplasmic copper-binding protein (NosD) [PF05048.15]; Cytochrome c3 [PF14537.8]; Protein of unknown function (DUF1565) [PF07602.13]	18	8.82	0.93	0.24	0.01	Extracellular 8.82
JL-JLS502	8	S-layer protein [PF07752.13]; Cytochrome c3 [PF14537.8]	48	5.72	4.28	0	0	S-layer
JL-JLS502	887	Cytochrome c3 [PF14537.8]; Class III cytochrome C family [PF02085.18]; Cytochrome c554 and c-prime [PF13435.8]; Cytochrome c7 and related cytochrome c [PF14522.8]	12	3.33	3.33	3.33	0	Unknown
JL-JLS502	272	Cytochrome c3 [PF14537.8]; Cytochrome c7 and related cytochrome c [PF14522.8]	8	4	3.48	2.52	0	Unknown
JL-JLS502	1610	Cytochrome c3 [PF14537.8]; Cytochrome c7 and related cytochrome c [PF14522.8]	5	3.33	3.33	3.33	0	Unknown
JL-JLS504	69	Cytochrome c3 [PF14537.8]; Class III cytochrome C family [PF02085.18]; Cytochrome c7 and related cytochrome c [PF14522.8]	11	7.5	1	0.87	0.63	Cytoplasmic 7.50
JL-JLS504	65	Cytochrome c3 [PF14537.8]; Class III cytochrome C family [PF02085.18]; Cytochrome c7 and related cytochrome c [PF14522.8]; NapC/NirT cytochrome c family, N-terminal region [PF03264.16]	16	4	3.48	2.52	0	Unknown
JL-JLS504	2030	Cytochrome c3 [PF14537.8]; Class III cytochrome C family [PF02085.18]; Cytochrome c7 and related cytochrome c [PF14522.8]; NapC/NirT cytochrome c family, N-terminal region [PF03264.16]	13	2.5	2.5	2.5	2.5	Unknown
JL-JLS504	52	Cytochrome c7 and related cytochrome c [PF14522.8]; Cytochrome c3 [PF14537.8]; Class III cytochrome C family [PF02085.18]; Cytochrome c554 and c-prime [PF13435.8]	11	3.33	3.33	3.33	0	Unknown
JL-JLS704	1431	Cytochrome c3 [PF14537.8]	4	7.5	1	0.87	0.63	Cytoplasmic 7.50
JL-JLS704	509	Cytochrome c3 [PF14537.8]; Class III cytochrome C family [PF02085.18]; Cytochrome c7 and related cytochrome c [PF14522.8]	8	7.5	1	0.87	0.63	Cytoplasmic 7.50
JL-JLS704	1101	Cytochrome c3 [PF14537.8]; NapC/NirT cytochrome c family, N-terminal region [PF03264.16]; Cytochrome c7 and related cytochrome c [PF14522.8]	16	8.83	0.71	0.27	0.19	CytoplasmicMembrane 8.83
JL-JLS704	1310	Immune inhibitor A peptidase M6 [PF05547.13]; Class III cytochrome C family [PF02085.18]; Cytochrome c7 and related cytochrome c [PF14522.8]; Cytochrome c3 [PF14537.8]	20	9.97	0.02	0.01	0	Extracellular 9.97
JL-JLS704	2220	Cytochrome c bacterial [PF11783.10]; Cytochrome c554 and c-prime [PF13435.8]	7	2.5	2.5	2.5	2.5	Unknown
JL-JLS704	942	Cytochrome c3 [PF14537.8]; Class III cytochrome C family [PF02085.18]; Cytochrome c7 and related cytochrome c [PF14522.8]; NapC/NirT cytochrome c family, N-terminal region [PF03264.16]	16	4	3.48	2.52	0	Unknown
JL-JLS704	496	Cytochrome c3 [PF14537.8]; Class III cytochrome C family [PF02085.18]; Cytochrome c7 and related cytochrome c [PF14522.8]; NapC/NirT cytochrome c family, N-terminal region [PF03264.16]	13	2.5	2.5	2.5	2.5	Unknown
JL-JLS704	2086	Cytochrome c7 and related cytochrome c [PF14522.8]; Cytochrome c3 [PF14537.8]; Class III cytochrome C family [PF02085.18]; Cytochrome c554 and c-prime [PF13435.8]	11	3.33	3.33	3.33	0	Unknown
PE-cbin-26	k119_798017_length_5277_cov_27.0000	NapC/NirT cytochrome c family, N-terminal region [PF03264.16]; Cytochrome c3 [PF14537.8]; Cytochrome c7 and related cytochrome c [PF14522.8]	5	7.5	1	0.87	0.63	Cytoplasmic 7.50
PO-sbin-16	k141_724269_length_3209_cov_118.8347	Cytochrome c3 [PF14537.8]; Class III cytochrome C family [PF02085.18]; Cytochrome c7 and related cytochrome c [PF14522.8]; NapC/NirT cytochrome c family, N-terminal region [PF03264.16]	13	2.5	2.5	2.5	2.5	Unknown
PO-sbin-16	k141_1902416_length_2569_cov_133.0968	Seven times multi-haem cytochrome CxxCH [PF13447.8]; Cytochrome c3 [PF14537.8]; Cytochrome c554 and c-prime [PF13435.8]	7	4	3.48	2.52	0	Unknown
PO-sbin-17	k141_1980209_length_6035_cov_28.8200	Cytochrome c3 [PF14537.8]; Cytochrome c7 and related cytochrome c [PF14522.8]	16	7.5	1	0.87	0.63	Cytoplasmic 7.50
PO-sbin-17	k141_776297_length_3189_cov_21.0000	Cytochrome c3 [PF14537.8]; Cytochrome c7 and related cytochrome c [PF14522.8]; Class III cytochrome C family [PF02085.18]	8	7.5	1	0.87	0.63	Cytoplasmic 7.50
PO-sbin-17	k141_1541023_length_6469_cov_25.4733	Class III cytochrome C family [PF02085.18]; Cytochrome c7 and related cytochrome c [PF14522.8]; Cytochrome c3 [PF14537.8]	8	3.33	3.33	3.33	0	Unknown
PO-sbin-17	k141_1407012_length_4404_cov_40.9425	Class III cytochrome C family [PF02085.18]; Cytochrome c7 and related cytochrome c [PF14522.8]; Cytochrome c3 [PF14537.8]; Cytochrome c554 and c-prime [PF13435.8]	11	2.5	2.5	2.5	2.5	Unknown
PO-sbin-17	k141_1195192_length_6439_cov_35.9627	Cytochrome c3 [PF14537.8]	5	3.33	3.33	3.33	0	Unknown
PO-sbin-17	k141_1847937_length_2814_cov_24.0000	Cytochrome c3 [PF14537.8]; Class III cytochrome C family [PF02085.18]; Cytochrome c7 and related cytochrome c [PF14522.8]	11	4	3.48	2.52	0	Unknown
PO-sbin-17	k141_501096_length_3178_cov_13.0524	Seven times multi-haem cytochrome CxxCH [PF13447.8]; Cytochrome c3 [PF14537.8]	7	4	3.48	2.52	0	Unknown
PO-sbin-17	k141_487454_length_3760_cov_31.4742	Cytochrome c3 [PF14537.8]; Cytochrome c7 and related cytochrome c [PF14522.8]	10	6.8	2.2	0.99	0.01	Unknown (This protein may have multiple localization sites.)
SB-cbin-68	k141_1316019_length_33743_cov_293.6251	Cytochrome c3 [PF14537.8]	4	7.5	1	0.87	0.63	Cytoplasmic 7.50
SB-cbin-68	k141_2365699_length_5315_cov_202.7155	Cytochrome c3 [PF14537.8]; NapC/NirT cytochrome c family, N-terminal region [PF03264.16]; Cytochrome c7 and related cytochrome c [PF14522.8]; Cytochrome c554 and c-prime [PF13435.8]	8	7.5	1	0.87	0.63	Cytoplasmic 7.50
SB-cbin-68	k141_1848239_length_32663_cov_306.3661	NapC/NirT cytochrome c family, N-terminal region [PF03264.16]; Cytochrome c3 [PF14537.8]; Class III cytochrome C family [PF02085.18]	4	7.5	1	0.87	0.63	Cytoplasmic 7.50
SB-cbin-68	k141_1270863_length_5816_cov_297.2937	Cytochrome c3 [PF14537.8]	5	2.5	2.5	2.5	2.5	Unknown
SB-cbin-68	k141_3093919_length_13558_cov_347.5348	Cytochrome c554 and c-prime [PF13435.8]; NapC/NirT cytochrome c family, N-terminal region [PF03264.16]	5	4	3.48	2.52	0	Unknown
SB-cbin-68	k141_4825018_length_15370_cov_253.6390	Cytochrome c7 and related cytochrome c [PF14522.8]; Class III cytochrome C family [PF02085.18]	5	2.5	2.5	2.5	2.5	Unknown
SB-cbin-68	k141_3093919_length_13558_cov_347.5348	NapC/NirT cytochrome c family, N-terminal region [PF03264.16]; Cytochrome c3 [PF14537.8]; Cytochrome c7 and related cytochrome c [PF14522.8]	5	2.5	2.5	2.5	2.5	Unknown
SB-S3-bin4	S3_bin4_000000000010	Cytochrome c3 [PF14537.8]	9	7.5	1	0.87	0.63	Cytoplasmic 7.50
SB-S3-bin4	S3_bin4_000000000020	Cytochrome c554 and c-prime [PF13435.8]; NapC/NirT cytochrome c family, N-terminal region [PF03264.16]	5	4	3.48	2.52	0	Unknown
SB-S3-bin4	S3_bin4_000000000043	NapC/NirT cytochrome c family, N-terminal region [PF03264.16]; Cytochrome c3 [PF14537.8]; Cytochrome c7 and related cytochrome c [PF14522.8]	3	4	3.48	2.52	0	Unknown
SB-S4-bin32	S4_bin32_000000000039	Cytochrome c3 [PF14537.8]; Class III cytochrome C family [PF02085.18]	6	7.5	1	0.87	0.63	Cytoplasmic 7.50
SB-S4-bin32	S4_bin32_000000000150	Cytochrome c7 and related cytochrome c [PF14522.8]; Cytochrome c3 [PF14537.8]; Class III cytochrome C family [PF02085.18]; NapC/NirT cytochrome c family, N-terminal region [PF03264.16]	12	7.5	1	0.87	0.63	Cytoplasmic 7.50
SB-S4-bin32	S4_bin32_000000000067	Immune inhibitor A peptidase M6 [PF05547.13]; Cytochrome c7 and related cytochrome c [PF14522.8]	14	9.04	0.95	0.01	0	Extracellular 9.04
SB-S4-bin32	S4_bin32_000000000067	S-layer protein [PF07752.13]; Cytochrome c3 [PF14537.8]	20	2.5	2.5	2.5	2.5	S-layer
SB-S4-bin32	S4_bin32_000000000039	S-layer protein [PF07752.13]; Cytochrome c3 [PF14537.8]; Cytochrome c7 and related cytochrome c [PF14522.8]	21	7.5	1	0.87	0.63	S-layer
SB-S4-bin32	S4_bin32_000000000039	Class III cytochrome C family [PF02085.18]	8	4	3.48	2.52	0	Unknown
SB-S4-bin32	S4_bin32_000000000151	Cytochrome c3 [PF14537.8]; Class III cytochrome C family [PF02085.18]; Cytochrome c7 and related cytochrome c [PF14522.8]	10	4	3.48	2.52	0	Unknown
SB-S4-bin32	S4_bin32_000000000067	Cytochrome c7 and related cytochrome c [PF14522.8]	5	3.33	3.33	3.33	0	Unknown
SB-S4-bin32	S4_bin32_000000000070	Cytochrome P460 [PF16694.7]	1	3.33	3.33	3.33	0	Unknown
SB-S5-bin17	S5_bin17_000000000208	Class III cytochrome C family [PF02085.18]; Cytochrome c7 and related cytochrome c [PF14522.8]	5	7.5	1	0.87	0.63	Cytoplasmic 7.50
SB-S5-bin17	S5_bin17_000000000051	Cytochrome c3 [PF14537.8]	9	7.5	1	0.87	0.63	Cytoplasmic 7.50
SB-S5-bin17	S5_bin17_000000000208	Cytochrome c3 [PF14537.8]	5	7.5	1	0.87	0.63	Cytoplasmic 7.50
SB-S5-bin17	S5_bin17_000000000080	Cytochrome c3 [PF14537.8]; Class III cytochrome C family [PF02085.18]; Cytochrome c7 and related cytochrome c [PF14522.8]; NapC/NirT cytochrome c family, N-terminal region [PF03264.16]	5	7.5	1	0.87	0.63	Cytoplasmic 7.50
SB-S5-bin17	S5_bin17_000000000208	NapC/NirT cytochrome c family, N-terminal region [PF03264.16]; Cytochrome c3 [PF14537.8]; Class III cytochrome C family [PF02085.18]; Cytochrome c7 and related cytochrome c [PF14522.8]	5	7.5	1	0.87	0.63	Cytoplasmic 7.50
SB-S5-bin17	S5_bin17_000000000128	Class III cytochrome C family [PF02085.18]	4	2.5	2.5	2.5	2.5	Unknown
SB-S5-bin17	S5_bin17_000000000208	Cytochrome c3 [PF14537.8]	4	3.33	3.33	3.33	0	Unknown
SB-S5-bin17	S5_bin17_000000000234	Cytochrome c3 [PF14537.8]; Cytochrome c7 and related cytochrome c [PF14522.8]	8	4	3.48	2.52	0	Unknown
SB-S5-bin17	S5_bin17_000000000080	Cytochrome c554 and c-prime [PF13435.8]; NapC/NirT cytochrome c family, N-terminal region [PF03264.16]	5	4	3.48	2.52	0	Unknown
SB-S8-bin18	S8_bin18_000000000062	Cytochrome c3 [PF14537.8]; Cytochrome c7 and related cytochrome c [PF14522.8]; Class III cytochrome C family [PF02085.18]; NapC/NirT cytochrome c family, N-terminal region [PF03264.16]	12	7.5	1	0.87	0.63	Cytoplasmic 7.50
SB-S8-bin18	S8_bin18_000000000216	S-layer protein [PF07752.13]; Cytochrome c3 [PF14537.8]; Cytochrome c7 and related cytochrome c [PF14522.8]	30	7.5	1	0.87	0.63	S-layer
SB-S8-bin18	S8_bin18_000000000097	S-layer protein [PF07752.13]; Immune inhibitor A peptidase M6 [PF05547.13]; Class III cytochrome C family [PF02085.18]; Cytochrome c7 and related cytochrome c [PF14522.8]; Cytochrome c3 [PF14537.8]	34	9.35	0.32	0.32	0	S-layer
SB-S8-bin18	S8_bin18_000000000216	Class III cytochrome C family [PF02085.18]	8	2.5	2.5	2.5	2.5	Unknown
SB-S8-bin18	S8_bin18_000000000066	Cytochrome c3 [PF14537.8]; Class III cytochrome C family [PF02085.18]; Cytochrome c7 and related cytochrome c [PF14522.8]	10	4	3.48	2.52	0	Unknown
SB-S8-bin18	S8_bin18_000000000097	Cytochrome c7 and related cytochrome c [PF14522.8]	5	2.5	2.5	2.5	2.5	Unknown
SB-sbin-3-3	k141_17180_length_4437_cov_770.3063	Cytochrome c3 [PF14537.8]	8	7.5	1	0.87	0.63	Cytoplasmic 7.50
