# Supplementary material for: Genomic Insights into Niche Partitioning across Sediment Depth among Anaerobic Methane-Oxidizing Archaea in Global Methane Seeps
Source: mSystems. 2023 Mar 16;8(2):e01179-22. doi: 10.1128/msystems.01179-22 (PMC10134854; doi:10.1128/msystems.01179-22)
Supplement: TABLE S7 [file msystems.01179-22-s0008.xlsx]

## Sheet: Supplementary Table S7
#Supplementary Table S7. KEGG annotation results and the copy number of genes in SRB MAGs. KEGG, Kyoto Encyclopedia of Genes and Genomes; SRB, sulfate reduction bacteria. MAG: metagenome-assembled genome.
KO ID	Description	GCA_001750905.1_ASM175090v1	GCA_001750925.1_ASM175092v1	GCA_001750995.1_ASM175099v1	GCA_001751005.1_ASM175100v1	GCA_001751015.1_ASM175101v1	GCA_001751075.1_ASM175107v1	GCA_001751085.1_ASM175108v1
K06167	K06167 phnP; phosphoribosyl 1,2-cyclic phosphate phosphodiesterase [EC:3.1.4.55]	0	0	0	0	0	1	0
K03641	K03641 tolB; TolB protein	0	1	1	1	0	0	0
K01866	K01866 YARS; tyrosyl-tRNA synthetase [EC:6.1.1.1]	0	1	1	0	0	1	1
K01752	K01752 E4.3.1.17; L-serine dehydratase [EC:4.3.1.17]	0	2	1	0	0	0	0
K14415	K14415 RTCB; tRNA-splicing ligase RtcB (3'-phosphate/5'-hydroxy nucleic acid ligase) [EC:6.5.1.8]	1	0	1	1	0	1	1
K06217	K06217 phoH; phosphate starvation-inducible protein PhoH and related proteins	1	1	0	1	1	1	1
K01704	K01704 leuD; 3-isopropylmalate/(R)-2-methylmalate dehydratase small subunit [EC:4.2.1.33 4.2.1.35]	1	2	2	1	1	1	1
K02389	K02389 flgD; flagellar basal-body rod modification protein FlgD	0	0	0	0	0	1	0
K01163	K01163 uncharacterized protein	0	0	0	1	0	1	0
K02518	K02518 infA; translation initiation factor IF-1	1	1	1	1	1	1	1
K03072	K03072 secD; preprotein translocase subunit SecD	1	0	0	1	1	0	1
K04567	K04567 KARS; lysyl-tRNA synthetase, class II [EC:6.1.1.6]	1	0	1	1	1	1	0
K00821	K00821 argD; acetylornithine/N-succinyldiaminopimelate aminotransferase [EC:2.6.1.11 2.6.1.17]	1	1	0	1	1	1	1
K20201	K20201 ywlE; protein arginine phosphatase [EC:3.9.1.2]	0	0	0	1	0	0	0
K01008	K01008 selD; selenide, water dikinase [EC:2.7.9.3]	1	1	0	0	0	1	1
K01082	K01082 cysQ; 3'(2'), 5'-bisphosphate nucleotidase [EC:3.1.3.7]	0	0	0	0	0	0	1
K01246	K01246 tag; DNA-3-methyladenine glycosylase I [EC:3.2.2.20]	0	1	0	0	0	0	0
K07301	K07301 yrbG; cation:H+ antiporter	1	1	1	1	0	1	0
K19117	K19117 csd1; CRISPR-associated protein Csd1	0	0	0	1	0	0	0
K03498	K03498 trkH; trk/ktr system potassium uptake protein	2	1	0	1	1	1	2
K01664	K01664 pabA; para-aminobenzoate synthetase component II [EC:2.6.1.85]	1	0	0	0	1	1	1
K18661	K18661 matB; malonyl-CoA/methylmalonyl-CoA synthetase [EC:6.2.1.76 6.2.1.-]	0	0	1	0	0	0	0
K07053	K07053 E3.1.3.97; 3',5'-nucleoside bisphosphate phosphatase [EC:3.1.3.97]	0	1	1	1	0	1	1
K10563	K10563 mutM; formamidopyrimidine-DNA glycosylase [EC:3.2.2.23 4.2.99.18]	0	1	1	0	0	0	0
K14392	K14392 panF; sodium/pantothenate symporter	0	0	0	1	0	0	0
K02954	K02954 RP-S14; small subunit ribosomal protein S14	0	0	0	1	0	0	0
K05896	K05896 scpA; segregation and condensation protein A	1	0	0	0	1	1	1
K02793	K02793 manXa; mannose PTS system EIIA component [EC:2.7.1.191]	1	0	0	1	1	1	1
K21219	K21219 thiDN; hydroxymethylpyrimidine kinase / phosphomethylpyrimidine kinase / thiamine-phosphate diphosphorylase [EC:2.7.1.49 2.7.4.7 2.5.1.3]	1	0	0	0	1	1	1
K02589	K02589 nifHD1; nitrogen regulatory protein PII 1	1	0	0	0	1	0	0
K07399	K07399 resB; cytochrome c biogenesis protein	1	1	1	0	1	0	0
K09928	K09928 uncharacterized protein	0	1	1	1	1	1	0
K02878	K02878 RP-L16; large subunit ribosomal protein L16	1	1	1	1	1	1	1
K02902	K02902 RP-L28; large subunit ribosomal protein L28	0	0	0	1	0	1	0
K05349	K05349 bglX; beta-glucosidase [EC:3.2.1.21]	0	0	0	0	0	1	0
K02988	K02988 RP-S5; small subunit ribosomal protein S5	1	1	1	1	1	1	1
K02355	K02355 fusA; elongation factor G	1	2	2	2	2	3	3
K09774	K09774 lptA; lipopolysaccharide export system protein LptA	0	1	0	1	0	1	0
K00335	K00335 nuoF; NADH-quinone oxidoreductase subunit F [EC:7.1.1.2]	0	2	2	2	1	3	2
K00231	K00231 PPOX; protoporphyrinogen/coproporphyrinogen III oxidase [EC:1.3.3.4 1.3.3.15]	1	1	1	0	1	1	1
K02050	K02050 ABC.SN.P; NitT/TauT family transport system permease protein	1	1	2	0	1	0	0
K11991	K11991 tadA; tRNA(adenine34) deaminase [EC:3.5.4.33]	1	1	0	2	1	1	1
K07120	K07120 uncharacterized protein	0	1	0	0	0	0	0
K01537	K01537 ATP2C; P-type Ca2+ transporter type 2C [EC:7.2.2.10]	0	1	0	0	0	0	1
K07096	K07096 uncharacterized protein	1	2	1	1	1	0	1
K06872	K06872 uncharacterized protein	0	0	0	0	0	1	0
K03737	K03737 por; pyruvate-ferredoxin/flavodoxin oxidoreductase [EC:1.2.7.1 1.2.7.-]	0	1	1	0	0	1	1
K01885	K01885 EARS; glutamyl-tRNA synthetase [EC:6.1.1.17]	1	1	0	0	1	1	1
K02533	K02533 lasT; tRNA/rRNA methyltransferase [EC:2.1.1.-]	0	1	1	1	1	1	0
K01975	K01975 thpR; RNA 2',3'-cyclic 3'-phosphodiesterase [EC:3.1.4.58]	0	1	1	1	1	1	1
K13378	K13378 nuoCD; NADH-quinone oxidoreductase subunit C/D [EC:7.1.1.2]	0	1	1	0	0	0	0
K01876	K01876 DARS2; aspartyl-tRNA synthetase [EC:6.1.1.12]	0	1	1	1	1	0	1
K00125	K00125 fdhB; formate dehydrogenase (coenzyme F420) beta subunit [EC:1.17.98.3 1.8.98.6]	1	0	0	2	1	0	1
K16089	K16089 TC.FEV.OM2; outer membrane receptor for ferrienterochelin and colicins	0	0	0	1	0	0	1
K03615	K03615 rnfC; H+/Na+-translocating ferredoxin:NAD+ oxidoreductase subunit C [EC:7.1.1.11 7.2.1.2]	1	1	1	1	1	2	1
K06442	K06442 tlyA; 23S rRNA (cytidine1920-2'-O)/16S rRNA (cytidine1409-2'-O)-methyltransferase [EC:2.1.1.226 2.1.1.227]	0	1	1	1	1	1	1
K05936	K05936 cobM; precorrin-4/cobalt-precorrin-4 C11-methyltransferase [EC:2.1.1.133 2.1.1.271]	0	1	1	1	2	0	1
K03183	K03183 ubiE; demethylmenaquinone methyltransferase / 2-methoxy-6-polyprenyl-1,4-benzoquinol methylase [EC:2.1.1.163 2.1.1.201]	1	0	0	0	2	1	1
K01620	K01620 ltaE; threonine aldolase [EC:4.1.2.48]	0	1	1	0	0	0	0
K00099	K00099 dxr; 1-deoxy-D-xylulose-5-phosphate reductoisomerase [EC:1.1.1.267]	1	1	1	0	1	1	1
K02982	K02982 RP-S3; small subunit ribosomal protein S3	1	1	1	1	1	1	1
K14441	K14441 rimO; ribosomal protein S12 methylthiotransferase [EC:2.8.4.4]	1	0	0	1	1	1	0
K02391	K02391 flgF; flagellar basal-body rod protein FlgF	0	0	1	0	0	1	0
K08218	K08218 ampG; MFS transporter, PAT family, beta-lactamase induction signal transducer AmpG	0	1	1	0	1	1	0
K11688	K11688 dctP; C4-dicarboxylate-binding protein DctP	0	1	0	0	0	0	0
K00748	K00748 lpxB; lipid-A-disaccharide synthase [EC:2.4.1.182]	1	1	1	1	1	1	1
K12483	K12483 EHD1; EH domain-containing protein 1	0	1	1	0	1	1	0
K01814	K01814 hisA; phosphoribosylformimino-5-aminoimidazole carboxamide ribotide isomerase [EC:5.3.1.16]	1	1	1	1	1	1	0
K00849	K00849 galK; galactokinase [EC:2.7.1.6]	0	1	1	0	0	0	0
K07259	K07259 dacB; serine-type D-Ala-D-Ala carboxypeptidase/endopeptidase (penicillin-binding protein 4) [EC:3.4.16.4 3.4.21.-]	1	1	1	0	1	1	1
K00940	K00940 ndk; nucleoside-diphosphate kinase [EC:2.7.4.6]	1	1	1	1	1	2	1
K09966	K09966 uncharacterized protein	0	1	0	0	0	0	0
K25181	K25181 ybhS; drug efflux transport system permease protein	0	0	1	0	0	0	0
K06902	K06902 UMF1; MFS transporter, UMF1 family	0	1	1	0	1	1	1
K02417	K02417 fliN; flagellar motor switch protein FliN	0	1	1	0	0	0	0
K02448	K02448 norD; nitric oxide reductase NorD protein	0	0	0	1	0	0	0
K02065	K02065 mlaF; phospholipid/cholesterol/gamma-HCH transport system ATP-binding protein	1	1	1	0	2	4	1
K03684	K03684 rnd; ribonuclease D [EC:3.1.13.5]	0	1	1	0	0	1	0
K21394	K21394 yiaM; TRAP-type transport system small permease protein	0	1	1	0	0	0	0
K06919	K06919 putative DNA primase/helicase	0	0	0	1	0	0	0
K13993	K13993 HSP20; HSP20 family protein	1	1	0	1	1	1	3
K21349	K21349 ggs; glucosylglycerate synthase [EC:2.4.1.268]	1	0	0	0	2	2	1
K03558	K03558 cvpA; membrane protein required for colicin V production	1	0	0	1	1	1	1
K16203	K16203 dppA1; D-amino peptidase [EC:3.4.11.-]	0	1	1	0	0	0	0
K11893	K11893 impJ; type VI secretion system protein ImpJ	0	0	0	0	0	1	0
K13788	K13788 pta; phosphate acetyltransferase [EC:2.3.1.8]	0	1	1	0	0	1	1
K13626	K13626 fliW; flagellar assembly factor FliW	0	1	1	0	0	1	0
K07164	K07164 uncharacterized protein	1	1	1	1	1	1	1
K01784	K01784 galE; UDP-glucose 4-epimerase [EC:5.1.3.2]	0	1	0	1	0	1	2
K12506	K12506 ispDF; 2-C-methyl-D-erythritol 4-phosphate cytidylyltransferase / 2-C-methyl-D-erythritol 2,4-cyclodiphosphate synthase [EC:2.7.7.60 4.6.1.12]	0	1	1	0	0	0	0
K05942	K05942 E2.3.3.3; citrate (Re)-synthase [EC:2.3.3.3]	1	0	0	0	1	0	0
K13015	K13015 wbpA; UDP-N-acetyl-D-glucosamine dehydrogenase [EC:1.1.1.136]	1	0	0	1	1	0	0
K01950	K01950 E6.3.5.1; NAD+ synthase (glutamine-hydrolysing) [EC:6.3.5.1]	0	1	1	2	2	1	1
K04749	K04749 rsbV; anti-sigma B factor antagonist	0	1	1	1	0	1	1
K06925	K06925 tsaE; tRNA threonylcarbamoyladenosine biosynthesis protein TsaE	0	1	1	1	0	1	0
K00027	K00027 ME2; malate dehydrogenase (oxaloacetate-decarboxylating) [EC:1.1.1.38]	0	1	0	0	0	0	1
K03774	K03774 slpA; FKBP-type peptidyl-prolyl cis-trans isomerase SlpA [EC:5.2.1.8]	0	1	1	0	0	0	0
K03584	K03584 recO; DNA repair protein RecO (recombination protein O)	1	1	1	1	1	1	1
K22450	K22450 SNAT; aralkylamine N-acetyltransferase [EC:2.3.1.87]	0	1	2	0	0	0	0
K02495	K02495 hemN; oxygen-independent coproporphyrinogen III oxidase [EC:1.3.98.3]	0	1	1	0	0	0	0
K09457	K09457 queF; 7-cyano-7-deazaguanine reductase [EC:1.7.1.13]	1	0	0	1	1	1	1
K07276	K07276 uncharacterized protein	0	1	1	0	0	0	0
K08224	K08224 ynfM; MFS transporter, YNFM family, putative membrane transport protein	0	1	1	0	0	0	0
K00001	K00001 E1.1.1.1; alcohol dehydrogenase [EC:1.1.1.1]	0	1	1	0	0	0	0
K01101	K01101 E3.1.3.41; 4-nitrophenyl phosphatase [EC:3.1.3.41]	0	0	1	0	0	0	0
K07285	K07285 slp; outer membrane lipoprotein	1	0	0	0	0	0	0
K02591	K02591 nifK; nitrogenase molybdenum-iron protein beta chain [EC:1.18.6.1]	1	0	0	0	1	0	0
K03529	K03529 smc; chromosome segregation protein	1	0	0	1	1	1	0
K09764	K09764 uncharacterized protein	1	0	0	1	1	1	1
K01054	K01054 MGLL; acylglycerol lipase [EC:3.1.1.23]	0	1	1	0	0	0	0
K07663	K07663 creB; two-component system, OmpR family, catabolic regulation response regulator CreB	0	0	0	1	0	0	0
K01520	K01520 dut; dUTP pyrophosphatase [EC:3.6.1.23]	1	1	0	1	1	1	1
K02006	K02006 cbiO; cobalt/nickel transport system ATP-binding protein	1	1	1	0	1	1	1
K07137	K07137 uncharacterized protein	0	1	1	0	0	0	0
K02217	K02217 ftnA; ferritin [EC:1.16.3.2]	0	1	1	0	0	0	0
K01715	K01715 crt; enoyl-CoA hydratase [EC:4.2.1.17]	0	2	2	2	0	3	0
K03716	K03716 splB; spore photoproduct lyase [EC:4.1.99.14]	1	1	1	1	1	0	1
K01963	K01963 accD; acetyl-CoA carboxylase carboxyl transferase subunit beta [EC:6.4.1.2 2.1.3.15]	0	1	1	0	0	0	0
K03216	K03216 trmL; tRNA (cytidine/uridine-2'-O-)-methyltransferase [EC:2.1.1.207]	0	1	0	1	0	0	0
K18929	K18929 lldF; L-lactate dehydrogenase complex protein LldF	0	1	1	0	0	0	0
K07018	K07018 uncharacterized protein	0	0	0	1	0	0	0
K04768	K04768 acuC; acetoin utilization protein AcuC	1	0	0	1	1	0	1
K21900	K21900 cysL; LysR family transcriptional regulator, transcriptional activator of the cysJI operon	0	0	0	0	0	1	1
K24105	K24105 mglA; mutual gliding-motility protein MglA	0	1	1	2	0	2	0
K22132	K22132 tcdA; tRNA threonylcarbamoyladenosine dehydratase	0	1	1	0	0	0	0
K11410	K11410 acdH; short-chain 2-methylacyl-CoA dehydrogenase [EC:1.3.8.5]	0	1	1	0	0	1	0
K04487	K04487 iscS; cysteine desulfurase [EC:2.8.1.7]	0	1	1	2	0	1	0
K12573	K12573 rnr; ribonuclease R [EC:3.1.13.1]	0	1	1	0	0	0	0
K16137	K16137 nemR; TetR/AcrR family transcriptional regulator, transcriptional repressor for nem operon	0	0	0	1	0	0	0
K02396	K02396 flgK; flagellar hook-associated protein 1	0	0	0	0	0	1	0
K17324	K17324 glpS; glycerol transport system ATP-binding protein	0	1	1	0	0	0	0
K00612	K00612 nodU; carbamoyltransferase [EC:2.1.3.-]	0	0	0	0	0	1	1
K01692	K01692 paaF; enoyl-CoA hydratase [EC:4.2.1.17]	0	0	0	0	0	0	1
K00700	K00700 GBE1; 1,4-alpha-glucan branching enzyme [EC:2.4.1.18]	1	0	1	1	1	1	1
K10804	K10804 tesA; acyl-CoA thioesterase I [EC:3.1.2.- 3.1.2.2 3.1.1.2 3.1.1.5]	0	1	0	0	0	0	0
K15329	K15329 pksE; trans-AT polyketide synthase, acyltransferase and oxidoreductase domains	0	0	0	1	0	0	0
K19156	K19156 prlF; antitoxin PrlF	0	0	0	1	0	0	0
K02400	K02400 flhA; flagellar biosynthesis protein FlhA	0	1	0	0	0	1	0
K09798	K09798 uncharacterized protein	0	0	0	2	0	1	0
K06934	K06934 uncharacterized protein	1	0	0	0	1	2	1
K01258	K01258 pepT; tripeptide aminopeptidase [EC:3.4.11.4]	1	2	2	1	1	1	0
K13288	K13288 orn; oligoribonuclease [EC:3.1.-.-]	0	1	0	0	0	1	1
K19687	K19687 vapB; antitoxin VapB	0	0	0	1	0	0	0
K03638	K03638 moaB; molybdopterin adenylyltransferase [EC:2.7.7.75]	1	0	0	1	1	0	0
K05847	K05847 opuA; osmoprotectant transport system ATP-binding protein [EC:7.6.2.9]	1	0	1	1	1	0	1
K07714	K07714 atoC; two-component system, NtrC family, response regulator AtoC	3	2	2	4	3	4	3
K00982	K00982 glnE; [glutamine synthetase] adenylyltransferase / [glutamine synthetase]-adenylyl-L-tyrosine phosphorylase [EC:2.7.7.42 2.7.7.89]	0	0	0	1	0	0	0
K02044	K02044 phnD; phosphonate transport system substrate-binding protein	0	1	2	0	0	0	0
K03711	K03711 fur; Fur family transcriptional regulator, ferric uptake regulator	1	1	1	1	1	0	3
K02188	K02188 cbiD; cobalt-precorrin-5B (C1)-methyltransferase [EC:2.1.1.195]	0	0	0	0	0	0	1
K05788	K05788 ihfB; integration host factor subunit beta	0	1	1	5	0	5	1
K05578	K05578 ndhG; NAD(P)H-quinone oxidoreductase subunit 6 [EC:7.1.1.2]	0	1	1	0	0	0	0
K18997	K18997 cbpM; chaperone modulatory protein CbpM	0	1	1	0	0	0	0
K08679	K08679 GAE; UDP-glucuronate 4-epimerase [EC:5.1.3.6]	0	1	0	0	0	0	0
K01803	K01803 TPI; triosephosphate isomerase (TIM) [EC:5.3.1.1]	1	1	0	0	1	1	1
K12527	K12527 ygfK; putative selenate reductase [EC:1.97.1.9]	0	1	0	0	0	0	0
K01738	K01738 cysK; cysteine synthase [EC:2.5.1.47]	0	3	3	1	0	1	0
K08680	K08680 menH; 2-succinyl-6-hydroxy-2,4-cyclohexadiene-1-carboxylate synthase [EC:4.2.99.20]	0	0	0	0	0	1	1
K00609	K00609 pyrB; aspartate carbamoyltransferase catalytic subunit [EC:2.1.3.2]	1	1	1	1	1	1	1
K00248	K00248 ACADS; butyryl-CoA dehydrogenase [EC:1.3.8.1]	0	1	1	0	0	1	0
K01297	K01297 ldcA; muramoyltetrapeptide carboxypeptidase [EC:3.4.17.13]	1	1	1	1	0	0	1
K07403	K07403 nfeD; membrane-bound serine protease (ClpP class)	1	1	1	1	1	1	1
K02469	K02469 gyrA; DNA gyrase subunit A [EC:5.6.2.2]	1	1	1	1	1	1	1
K03474	K03474 pdxJ; pyridoxine 5-phosphate synthase [EC:2.6.99.2]	1	1	1	1	1	1	0
K00134	K00134 GAPDH; glyceraldehyde 3-phosphate dehydrogenase (phosphorylating) [EC:1.2.1.12]	2	1	1	2	2	2	2
K00560	K00560 thyA; thymidylate synthase [EC:2.1.1.45]	0	1	1	1	1	1	0
K00333	K00333 nuoD; NADH-quinone oxidoreductase subunit D [EC:7.1.1.2]	0	1	1	1	0	0	0
K07089	K07089 uncharacterized protein	1	2	1	0	1	1	0
K13038	K13038 coaBC; phosphopantothenoylcysteine decarboxylase / phosphopantothenate---cysteine ligase [EC:4.1.1.36 6.3.2.5]	1	0	0	1	1	1	1
K00769	K00769 gpt; xanthine phosphoribosyltransferase [EC:2.4.2.22]	0	1	1	0	0	0	0
K15515	K15515 sauS; sulfoacetaldehyde dehydrogenase [EC:1.2.1.81]	0	1	1	0	0	0	0
K02653	K02653 pilC; type IV pilus assembly protein PilC	1	1	1	1	1	2	0
K02027	K02027 ABC.MS.S; multiple sugar transport system substrate-binding protein	2	0	0	0	1	2	2
K02887	K02887 RP-L20; large subunit ribosomal protein L20	1	0	1	1	0	1	1
K00123	K00123 fdoG; formate dehydrogenase major subunit [EC:1.17.1.9]	1	0	1	2	4	1	0
K09971	K09971 aapM; general L-amino acid transport system permease protein	0	2	2	0	0	0	0
K02108	K02108 ATPF0A; F-type H+-transporting ATPase subunit a	2	0	0	2	2	2	1
K09122	K09122 uncharacterized protein	1	2	1	1	1	0	2
K00919	K00919 ispE; 4-diphosphocytidyl-2-C-methyl-D-erythritol kinase [EC:2.7.1.148]	1	1	1	1	1	1	1
K01999	K01999 livK; branched-chain amino acid transport system substrate-binding protein	1	6	7	6	0	8	1
K02535	K02535 lpxC; UDP-3-O-[3-hydroxymyristoyl] N-acetylglucosamine deacetylase [EC:3.5.1.108]	1	2	2	1	1	1	1
K01883	K01883 CARS; cysteinyl-tRNA synthetase [EC:6.1.1.16]	2	1	1	1	2	2	2
K03798	K03798 ftsH; cell division protease FtsH [EC:3.4.24.-]	1	3	2	1	1	0	0
K01657	K01657 trpE; anthranilate synthase component I [EC:4.1.3.27]	1	0	1	1	1	1	0
K01023	K01023 assT; arylsulfate sulfotransferase [EC:2.8.2.22]	0	0	0	0	0	1	0
K15257	K15257 cmoB; tRNA (mo5U34)-methyltransferase [EC:2.1.1.-]	0	1	1	0	0	0	0
K00925	K00925 ackA; acetate kinase [EC:2.7.2.1]	1	1	1	0	1	1	1
K01890	K01890 FARSB; phenylalanyl-tRNA synthetase beta chain [EC:6.1.1.20]	1	0	1	1	0	1	1
K11749	K11749 rseP; regulator of sigma E protease [EC:3.4.24.-]	1	1	1	1	1	1	1
K00075	K00075 murB; UDP-N-acetylmuramate dehydrogenase [EC:1.3.1.98]	1	1	0	1	1	1	1
K07461	K07461 putative endonuclease	0	1	0	0	0	1	0
K00826	K00826 E2.6.1.42; branched-chain amino acid aminotransferase [EC:2.6.1.42]	2	1	2	0	2	2	1
K23302	K23302 qrcB; menaquinone reductase, molybdopterin-binding-like subunit	1	0	0	1	1	1	1
K03613	K03613 rnfE; H+/Na+-translocating ferredoxin:NAD+ oxidoreductase subunit E	1	1	1	1	1	2	1
K14127	K14127 mvhD; F420-non-reducing hydrogenase iron-sulfur subunit [EC:1.12.99.- 1.8.98.5 1.8.98.6]	2	3	4	4	1	3	1
K06200	K06200 cstA; carbon starvation protein	0	0	0	0	1	0	1
K05833	K05833 putative tryptophan/tyrosine transport system ATP-binding protein	0	1	1	0	0	1	0
K07483	K07483 transposase	0	0	0	0	0	1	0
K02456	K02456 gspG; general secretion pathway protein G	0	0	0	1	1	1	2
K14088	K14088 echC; ech hydrogenase subunit C	0	0	0	0	0	0	1
K17312	K17312 treT; trehalose transport system permease protein	0	0	0	0	0	1	0
K07033	K07033 uncharacterized protein	1	0	0	1	1	0	0
K09166	K09166 uncharacterized protein	0	0	0	0	0	1	0
K06001	K06001 trpB; tryptophan synthase beta chain [EC:4.2.1.20]	0	1	1	0	0	1	0
K00140	K00140 mmsA; malonate-semialdehyde dehydrogenase (acetylating) / methylmalonate-semialdehyde dehydrogenase [EC:1.2.1.18 1.2.1.27]	0	2	2	0	0	0	0
K02063	K02063 thiP; thiamine transport system permease protein	0	1	1	0	0	0	0
K04043	K04043 dnaK; molecular chaperone DnaK	2	1	1	1	1	1	1
K22227	K22227 ahbD; AdoMet-dependent heme synthase [EC:1.3.98.6]	1	0	0	0	1	1	1
K04074	K04074 divIVA; cell division initiation protein	1	0	0	1	1	0	1
K03313	K03313 nhaA; Na+:H+ antiporter, NhaA family	0	0	1	1	0	0	0
K08300	K08300 rne; ribonuclease E [EC:3.1.26.12]	1	0	0	1	1	1	1
K07722	K07722 nikR; CopG family transcriptional regulator, nickel-responsive regulator	0	1	1	0	0	0	0
K09007	K09007 folE2; GTP cyclohydrolase IB [EC:3.5.4.16]	1	2	1	0	1	1	1
K03646	K03646 tolA; colicin import membrane protein	0	1	1	0	0	0	1
K00177	K00177 korC; 2-oxoglutarate ferredoxin oxidoreductase subunit gamma [EC:1.2.7.3]	0	1	1	2	0	2	2
K02335	K02335 polA; DNA polymerase I [EC:2.7.7.7]	1	1	1	0	0	1	1
K04762	K04762 hslR; ribosome-associated heat shock protein Hsp15	0	1	0	0	0	0	0
K07012	K07012 cas3; CRISPR-associated endonuclease/helicase Cas3 [EC:3.1.-.- 5.6.2.4]	0	0	0	0	0	0	1
K02231	K02231 cobP; adenosylcobinamide kinase / adenosylcobinamide-phosphate guanylyltransferase [EC:2.7.1.156 2.7.7.62]	1	1	1	0	1	1	1
K13896	K13896 yejF; microcin C transport system ATP-binding protein	0	0	1	0	0	0	0
K07091	K07091 lptF; lipopolysaccharide export system permease protein	1	1	1	2	1	1	1
K00347	K00347 nqrB; Na+-transporting NADH:ubiquinone oxidoreductase subunit B [EC:7.2.1.1]	0	0	0	1	0	0	0
K05568	K05568 mnhD; multicomponent Na+:H+ antiporter subunit D	3	7	7	0	2	7	0
K00318	K00318 PRODH; proline dehydrogenase [EC:1.5.5.2]	0	1	1	0	0	0	0
K08296	K08296 sixA; phosphohistidine phosphatase [EC:3.1.3.-]	1	1	0	1	1	1	0
K00655	K00655 plsC; 1-acyl-sn-glycerol-3-phosphate acyltransferase [EC:2.3.1.51]	1	1	2	1	1	1	2
K21029	K21029 moeB; molybdopterin-synthase adenylyltransferase [EC:2.7.7.80]	0	1	1	1	1	0	0
K16053	K16053 ybdG; miniconductance mechanosensitive channel	0	1	1	0	0	0	0
K03546	K03546 sbcC; DNA repair protein SbcC/Rad50	0	0	0	1	0	0	0
K00442	K00442 frhD; coenzyme F420 hydrogenase subunit delta	0	1	1	0	0	0	0
K08972	K08972 putative membrane protein	0	0	0	1	0	0	0
K00647	K00647 fabB; 3-oxoacyl-[acyl-carrier-protein] synthase I [EC:2.3.1.41]	0	1	1	0	0	0	1
K00954	K00954 E2.7.7.3A; pantetheine-phosphate adenylyltransferase [EC:2.7.7.3]	1	1	1	1	0	1	1
K19225	K19225 gluP; rhomboid protease GluP [EC:3.4.21.105]	0	1	1	1	0	1	0
K01698	K01698 hemB; porphobilinogen synthase [EC:4.2.1.24]	1	1	1	1	1	1	1
K13587	K13587 cckA; two-component system, cell cycle sensor histidine kinase and response regulator CckA [EC:2.7.13.3]	0	2	2	2	0	1	0
K10024	K10024 aotQ; arginine/ornithine transport system permease protein	0	0	1	0	0	0	0
K02493	K02493 hemK; release factor glutamine methyltransferase [EC:2.1.1.297]	1	1	1	1	1	0	1
K04654	K04654 hypD; hydrogenase expression/formation protein HypD	0	1	1	0	0	0	0
K02967	K02967 RP-S2; small subunit ribosomal protein S2	0	1	0	1	1	1	1
K25034	K25034 btuF; cobalamin transport system substrate-binding protein	0	0	1	1	2	1	1
K18904	K18904 nodT; outer membrane protein, multidrug efflux system	0	0	0	1	0	0	0
K00793	K00793 ribE; riboflavin synthase [EC:2.5.1.9]	1	1	0	1	1	1	0
K02030	K02030 ABC.PA.S; polar amino acid transport system substrate-binding protein	0	5	5	2	0	0	0
K21310	K21310 mddA; methanethiol S-methyltransferase [EC:2.1.1.334]	0	1	1	0	0	0	0
K07290	K07290 yhjG; AsmA family protein	0	0	0	0	0	1	0
K09903	K09903 pyrH; uridylate kinase [EC:2.7.4.22]	1	1	1	1	1	1	1
K06940	K06940 uncharacterized protein	5	5	4	7	4	3	3
K16783	K16783 bioN; biotin transport system permease protein	0	1	1	1	0	0	0
K03801	K03801 lipB; lipoyl(octanoyl) transferase [EC:2.3.1.181]	0	1	1	1	0	1	0
K00355	K00355 NQO1; NAD(P)H dehydrogenase (quinone) [EC:1.6.5.2]	0	0	0	0	0	0	1
K01042	K01042 selA; L-seryl-tRNA(Ser) seleniumtransferase [EC:2.9.1.1]	1	0	0	1	1	1	1
K22516	K22516 fdhA; formate dehydrogenase (coenzyme F420) alpha subunit [EC:1.17.98.3 1.8.98.6]	0	0	0	1	0	0	1
K08153	K08153 blt; MFS transporter, DHA1 family, multidrug resistance protein	0	1	1	0	1	0	1
K02587	K02587 nifE; nitrogenase molybdenum-cofactor synthesis protein NifE	1	0	0	0	1	0	0
K07397	K07397 yhfA; putative redox protein	0	1	0	0	0	0	0
K05524	K05524 fdxA; ferredoxin	0	0	0	0	1	0	0
K00969	K00969 nadD; nicotinate-nucleotide adenylyltransferase [EC:2.7.7.18]	1	1	1	0	1	1	1
K00860	K00860 cysC; adenylylsulfate kinase [EC:2.7.1.25]	1	0	0	0	1	0	0
K04066	K04066 priA; primosomal protein N' (replication factor Y) (superfamily II helicase) [EC:5.6.2.4]	1	1	1	1	1	1	0
K05570	K05570 mnhF; multicomponent Na+:H+ antiporter subunit F	1	2	2	0	1	2	0
K09116	K09116 damage-control phosphatase	1	0	0	1	1	0	1
K01892	K01892 HARS; histidyl-tRNA synthetase [EC:6.1.1.21]	1	1	1	1	1	0	0
K03703	K03703 uvrC; excinuclease ABC subunit C	0	1	1	1	1	1	1
K07743	K07743 transcriptional regulator	0	0	0	1	0	0	0
K17870	K17870 nox1; NADH oxidase (H2O2-forming) [EC:1.6.3.3]	0	1	1	1	0	0	0
K02013	K02013 ABC.FEV.A; iron complex transport system ATP-binding protein [EC:7.2.2.-]	1	0	0	0	1	0	1
K00812	K00812 aspB; aspartate aminotransferase [EC:2.6.1.1]	1	1	1	0	1	1	1
K05878	K05878 dhaK; phosphoenolpyruvate---glycerone phosphotransferase subunit DhaK [EC:2.7.1.121]	0	0	0	0	0	1	0
K02394	K02394 flgI; flagellar P-ring protein FlgI	0	0	1	0	0	1	0
K03530	K03530 hupB; DNA-binding protein HU-beta	0	1	0	2	1	3	2
K00240	K00240 sdhB; succinate dehydrogenase iron-sulfur subunit [EC:1.3.5.1]	0	1	1	2	0	0	0
K00891	K00891 aroK; shikimate kinase [EC:2.7.1.71]	0	1	0	0	1	1	1
K23300	K23300 qrcA; menaquinone reductase, multiheme cytochrome c subunit [EC:1.97.-.-]	1	0	0	1	1	1	1
K02193	K02193 ccmA; heme exporter protein A [EC:7.6.2.5]	0	0	0	0	0	0	1
K22320	K22320 oleD; 2-alkyl-3-oxoalkanoate reductase [EC:1.1.1.412]	0	1	1	1	0	0	0
K05919	K05919 dfx; superoxide reductase [EC:1.15.1.2]	0	1	1	1	0	1	0
K07062	K07062 fitB; toxin FitB [EC:3.1.-.-]	0	0	0	0	0	1	0
K08970	K08970 rcnA; nickel/cobalt transporter (NicO) family protein	0	0	0	1	1	0	1
K02387	K02387 flgB; flagellar basal-body rod protein FlgB	0	1	1	0	0	1	0
K01486	K01486 ade; adenine deaminase [EC:3.5.4.2]	0	0	0	1	0	0	1
K03771	K03771 surA; peptidyl-prolyl cis-trans isomerase SurA [EC:5.2.1.8]	1	1	1	1	1	1	1
K03581	K03581 recD; exodeoxyribonuclease V alpha subunit [EC:3.1.11.5]	1	0	1	3	2	2	0
K07658	K07658 phoB1; two-component system, OmpR family, alkaline phosphatase synthesis response regulator PhoP	1	2	2	3	1	0	1
K21417	K21417 acoB; acetoin:2,6-dichlorophenolindophenol oxidoreductase subunit beta [EC:1.1.1.-]	0	1	1	0	0	0	0
K02482	K02482 flgS; two-component system, NtrC family, sensor kinase [EC:2.7.13.3]	2	8	6	8	2	2	1
K02408	K02408 fliE; flagellar hook-basal body complex protein FliE	0	0	0	0	0	1	0
K07315	K07315 rsbU_P; phosphoserine phosphatase RsbU/P [EC:3.1.3.3]	0	4	2	1	0	1	1
K02032	K02032 ddpF; peptide/nickel transport system ATP-binding protein	1	2	1	0	1	0	0
K03630	K03630 radC; DNA repair protein RadC	1	1	1	1	1	1	1
K06942	K06942 ychF; ribosome-binding ATPase	1	0	0	1	1	0	1
K05810	K05810 LACC1; purine-nucleoside/S-methyl-5'-thioadenosine phosphorylase / adenosine deaminase [EC:2.4.2.1 2.4.2.28 3.5.4.4]	1	1	1	1	1	1	1
K23121	K23121 pflD; trans-4-hydroxy-L-proline dehydratase [EC:4.2.1.172]	0	1	1	0	0	0	0
K07010	K07010 putative glutamine amidotransferase	0	1	1	0	0	0	0
K00052	K00052 leuB; 3-isopropylmalate dehydrogenase [EC:1.1.1.85]	1	1	1	1	1	1	1
K07026	K07026 E3.1.3.70; mannosyl-3-phosphoglycerate phosphatase [EC:3.1.3.70]	0	0	0	0	1	1	1
K19119	K19119 cas5d; CRISPR-associated protein Cas5d	0	0	0	1	0	0	1
K02687	K02687 prmA; ribosomal protein L11 methyltransferase [EC:2.1.1.-]	1	1	0	2	1	0	1
K02948	K02948 RP-S11; small subunit ribosomal protein S11	1	1	1	1	1	1	1
K14138	K14138 acsB; acetyl-CoA synthase [EC:2.3.1.169]	0	1	0	0	1	1	0
K12990	K12990 rfbF; rhamnosyltransferase [EC:2.4.1.-]	1	0	0	0	1	0	0
K05555	K05555 actIV; cyclase [EC:4.-.-.-]	0	1	1	0	0	0	0
K02549	K02549 menC; o-succinylbenzoate synthase [EC:4.2.1.113]	0	0	0	0	0	1	0
K18828	K18828 mvpA; tRNA(fMet)-specific endonuclease VapC [EC:3.1.-.-]	0	1	0	1	0	0	0
K09761	K09761 rsmE; 16S rRNA (uracil1498-N3)-methyltransferase [EC:2.1.1.193]	1	1	1	1	1	1	1
K03563	K03563 csrA; carbon storage regulator	0	1	1	0	0	1	0
K07068	K07068 uncharacterized protein	0	1	1	0	0	2	0
K00979	K00979 kdsB; 3-deoxy-manno-octulosonate cytidylyltransferase (CMP-KDO synthetase) [EC:2.7.7.38]	0	1	0	0	1	0	1
K03405	K03405 chlI; magnesium chelatase subunit I [EC:6.6.1.1]	0	0	0	0	1	0	1
K01265	K01265 map; methionyl aminopeptidase [EC:3.4.11.18]	1	1	1	0	1	1	1
K03501	K03501 gidB; 16S rRNA (guanine527-N7)-methyltransferase [EC:2.1.1.170]	1	1	1	1	1	1	0
K02454	K02454 gspE; general secretion pathway protein E [EC:7.4.2.8]	1	1	2	2	1	1	2
K00788	K00788 thiE; thiamine-phosphate pyrophosphorylase [EC:2.5.1.3]	0	0	0	1	0	0	0
K01129	K01129 dgt; dGTPase [EC:3.1.5.1]	3	0	1	2	2	1	2
K00626	K00626 ACAT; acetyl-CoA C-acetyltransferase [EC:2.3.1.9]	0	4	3	1	0	3	0
K07652	K07652 vicK; two-component system, OmpR family, sensor histidine kinase VicK [EC:2.7.13.3]	0	0	0	1	0	0	0
K03644	K03644 lipA; lipoyl synthase [EC:2.8.1.8]	0	1	1	1	0	1	0
K04085	K04085 tusA; tRNA 2-thiouridine synthesizing protein A [EC:2.8.1.-]	1	1	1	1	0	2	0
K02488	K02488 pleD; two-component system, cell cycle response regulator [EC:2.7.7.65]	0	2	2	0	2	2	2
K02621	K02621 parC; topoisomerase IV subunit A [EC:5.6.2.2]	0	1	1	0	0	0	0
K03699	K03699 tlyC; magnesium and cobalt exporter, CNNM family	0	0	0	0	0	4	2
K03116	K03116 tatA; sec-independent protein translocase protein TatA	0	2	2	1	0	0	1
K16176	K16176 mtmB; methylamine---corrinoid protein Co-methyltransferase [EC:2.1.1.248]	0	1	1	0	0	0	0
K02038	K02038 pstA; phosphate transport system permease protein	1	0	0	2	1	1	1
K01095	K01095 pgpA; phosphatidylglycerophosphatase A [EC:3.1.3.27]	1	1	0	1	0	1	1
K06917	K06917 selU; tRNA 2-selenouridine synthase [EC:2.9.1.3]	0	1	1	0	0	0	0
K15012	K15012 regA; two-component system, response regulator RegA	0	0	0	1	0	0	0
K00662	K00662 aacC; aminoglycoside 3-N-acetyltransferase [EC:2.3.1.81]	0	0	0	0	0	0	1
K16264	K16264 czcD; cobalt-zinc-cadmium efflux system protein	0	0	0	1	0	0	0
K07139	K07139 uncharacterized protein	0	1	0	1	0	1	0
K00058	K00058 serA; D-3-phosphoglycerate dehydrogenase / 2-oxoglutarate reductase [EC:1.1.1.95 1.1.1.399]	1	0	0	2	1	2	0
K01661	K01661 menB; naphthoate synthase [EC:4.1.3.36]	0	0	0	0	0	1	1
K01845	K01845 hemL; glutamate-1-semialdehyde 2,1-aminomutase [EC:5.4.3.8]	1	1	0	0	1	2	2
K00824	K00824 dat; D-alanine transaminase [EC:2.6.1.21]	0	1	1	0	0	0	0
K03527	K03527 ispH; 4-hydroxy-3-methylbut-2-en-1-yl diphosphate reductase [EC:1.17.7.4]	0	1	0	0	0	0	0
K02169	K02169 bioC; malonyl-CoA O-methyltransferase [EC:2.1.1.197]	1	0	0	0	1	0	0
K07457	K07457 endonuclease III related protein	1	1	1	0	1	1	1
K06131	K06131 clsA_B; cardiolipin synthase A/B [EC:2.7.8.-]	0	1	2	0	0	0	1
K04014	K04014 nrfC; protein NrfC	0	1	1	0	0	0	0
K10716	K10716 kch; voltage-gated potassium channel	1	1	1	1	2	1	0
K09459	K09459 E4.1.1.82; phosphonopyruvate decarboxylase [EC:4.1.1.82]	0	0	0	1	0	0	0
K01048	K01048 pldB; lysophospholipase [EC:3.1.1.5]	0	0	0	1	0	0	0
K10026	K10026 queE; 7-carboxy-7-deazaguanine synthase [EC:4.3.99.3]	0	0	0	1	1	1	1
K03466	K03466 ftsK; DNA segregation ATPase FtsK/SpoIIIE, S-DNA-T family	1	1	1	1	1	0	0
K01465	K01465 URA4; dihydroorotase [EC:3.5.2.3]	1	0	0	1	1	1	0
K00097	K00097 pdxA; 4-hydroxythreonine-4-phosphate dehydrogenase [EC:1.1.1.262]	1	1	1	1	1	1	1
K06995	K06995 uncharacterized protein	0	0	0	1	0	0	0
K14080	K14080 mtaA; [methyl-Co(III) methanol/glycine betaine-specific corrinoid protein]:coenzyme M methyltransferase [EC:2.1.1.246 2.1.1.377]	0	1	1	0	0	0	0
K06180	K06180 rluD; 23S rRNA pseudouridine1911/1915/1917 synthase [EC:5.4.99.23]	2	2	2	0	1	0	1
K07171	K07171 mazF; mRNA interferase MazF [EC:3.1.-.-]	0	0	1	3	1	2	1
K14113	K14113 ehbD; energy-converting hydrogenase B subunit D	1	0	0	0	1	2	0
K06013	K06013 STE24; STE24 endopeptidase [EC:3.4.24.84]	0	1	1	1	1	1	0
K22704	K22704 hpnR; hopanoid C-3 methylase [EC:2.1.1.-]	0	1	1	0	0	0	1
K10914	K10914 crp; CRP/FNR family transcriptional regulator, cyclic AMP receptor protein	0	2	2	2	0	0	0
K02419	K02419 fliP; flagellar biosynthesis protein FliP	0	1	0	0	0	1	0
K03601	K03601 xseA; exodeoxyribonuclease VII large subunit [EC:3.1.11.6]	1	1	1	1	1	0	1
K07641	K07641 creC; two-component system, OmpR family, sensor histidine kinase CreC [EC:2.7.13.3]	0	0	0	1	0	0	0
K00931	K00931 proB; glutamate 5-kinase [EC:2.7.2.11]	1	0	0	1	1	1	0
K03832	K03832 tonB; periplasmic protein TonB	0	0	0	1	0	0	2
K13894	K13894 yejB; microcin C transport system permease protein	0	1	1	0	0	0	0
K03544	K03544 clpX; ATP-dependent Clp protease ATP-binding subunit ClpX	3	1	1	2	3	2	2
K00847	K00847 E2.7.1.4; fructokinase [EC:2.7.1.4]	0	2	1	0	0	0	0
K03783	K03783 punA; purine-nucleoside phosphorylase [EC:2.4.2.1]	1	0	0	1	1	1	1
K11753	K11753 ribF; riboflavin kinase / FMN adenylyltransferase [EC:2.7.1.26 2.7.7.2]	1	0	0	1	1	2	1
K02835	K02835 prfA; peptide chain release factor 1	1	1	1	1	1	1	1
K25152	K25152 gldA; gliding motility-associated transport system ATP-binding protein	2	0	0	1	2	1	1
K06282	K06282 hyaA; hydrogenase small subunit [EC:1.12.99.6]	0	1	1	0	0	1	0
K03327	K03327 TC.MATE; multidrug resistance protein, MATE family	0	1	1	0	0	0	0
K00219	K00219 fadH; 2,4-dienoyl-CoA reductase (NADPH2) [EC:1.3.1.34]	1	1	0	0	0	0	1
K18890	K18890 mdlB; ATP-binding cassette, subfamily B, multidrug efflux pump	1	1	1	1	1	1	1
K02662	K02662 pilM; type IV pilus assembly protein PilM	1	1	1	1	1	1	1
K01273	K01273 DPEP; membrane dipeptidase [EC:3.4.13.19]	0	1	1	0	0	0	0
K03060	K03060 rpoZ; DNA-directed RNA polymerase subunit omega [EC:2.7.7.6]	1	1	1	0	1	1	1
K19793	K19793 mfnC; (5-formylfuran-3-yl)methyl phosphate transaminase [EC:2.6.1.108]	0	0	0	1	0	0	0
K03841	K03841 FBP; fructose-1,6-bisphosphatase I [EC:3.1.3.11]	0	0	0	0	0	2	1
K00942	K00942 gmk; guanylate kinase [EC:2.7.4.8]	1	0	0	1	1	1	1
K00169	K00169 porA; pyruvate ferredoxin oxidoreductase alpha subunit [EC:1.2.7.1]	1	2	1	1	1	1	0
K03665	K03665 hflX; GTPase	1	1	1	1	1	1	1
K02824	K02824 uraA; uracil permease	0	1	1	0	0	0	0
K02434	K02434 gatB; aspartyl-tRNA(Asn)/glutamyl-tRNA(Gln) amidotransferase subunit B [EC:6.3.5.6 6.3.5.7]	0	1	0	1	1	1	1
K19954	K19954 adh1; alcohol dehydrogenase [EC:1.1.1.-]	1	0	0	0	1	0	0
K01069	K01069 gloB; hydroxyacylglutathione hydrolase [EC:3.1.2.6]	1	2	1	2	1	1	1
K22441	K22441 paiA; diamine N-acetyltransferase [EC:2.3.1.57]	0	1	1	0	0	0	0
K02029	K02029 ABC.PA.P; polar amino acid transport system permease protein	0	3	3	0	0	0	0
K17995	K17995 hydG; sulfhydrogenase subunit gamma (sulfur reductase) [EC:1.12.98.4]	2	0	0	1	2	0	2
K00767	K00767 nadC; nicotinate-nucleotide pyrophosphorylase (carboxylating) [EC:2.4.2.19]	1	0	1	1	1	1	1
K03111	K03111 ssb; single-strand DNA-binding protein	1	1	1	1	1	0	1
K02015	K02015 ABC.FEV.P; iron complex transport system permease protein	1	0	0	0	1	0	1
K01622	K01622 fructose 1	0	0	0	0	0	0	1
K09815	K09815 znuA; zinc transport system substrate-binding protein	1	1	1	2	2	0	1
K01473	K01473 hyuA; N-methylhydantoinase A [EC:3.5.2.14]	0	0	0	0	0	1	1
K06041	K06041 kdsD; arabinose-5-phosphate isomerase [EC:5.3.1.13]	1	1	1	1	1	1	0
K06142	K06142 hlpA; outer membrane protein	1	1	0	1	1	1	1
K07264	K07264 arnT; 4-amino-4-deoxy-L-arabinose transferase [EC:2.4.2.43]	0	0	0	1	0	0	0
K23270	K23270 purSL; phosphoribosylformylglycinamidine synthase subunit PurSL [EC:6.3.5.3]	1	0	0	1	1	1	0
K01000	K01000 mraY; phospho-N-acetylmuramoyl-pentapeptide-transferase [EC:2.7.8.13]	1	1	1	0	1	1	0
K02931	K02931 RP-L5; large subunit ribosomal protein L5	1	1	1	1	1	1	1
K03722	K03722 dinG; ATP-dependent DNA helicase DinG [EC:5.6.2.3]	1	0	0	0	1	0	0
K02847	K02847 waaL; O-antigen ligase [EC:2.4.1.-]	1	0	0	0	1	0	0
K20866	K20866 yihX; glucose-1-phosphatase [EC:3.1.3.10]	0	0	0	1	0	0	0
K07114	K07114 yfbK; Ca-activated chloride channel homolog	0	4	3	2	0	0	0
K00835	K00835 avtA; valine--pyruvate aminotransferase [EC:2.6.1.66]	0	1	0	0	0	0	0
K00425	K00425 cydA; cytochrome bd ubiquinol oxidase subunit I [EC:7.1.1.7]	0	1	1	1	0	0	0
K07313	K07313 pphA; serine/threonine protein phosphatase 1 [EC:3.1.3.16]	1	0	0	0	1	1	1
K06223	K06223 dam; DNA adenine methylase [EC:2.1.1.72]	1	0	0	0	0	0	0
K07798	K07798 cusB; membrane fusion protein, copper/silver efflux system	0	1	1	1	0	1	0
K04651	K04651 hypA; hydrogenase nickel incorporation protein HypA/HybF	0	0	0	0	0	1	1
K02956	K02956 RP-S15; small subunit ribosomal protein S15	1	1	0	1	1	1	1
K06891	K06891 clpS; ATP-dependent Clp protease adaptor protein ClpS	0	1	0	1	0	0	0
K24012	K24012 acdAB; acetate---CoA ligase (ADP-forming) [EC:6.2.1.13]	1	0	0	0	1	1	0
K03852	K03852 xsc; sulfoacetaldehyde acetyltransferase [EC:2.3.3.15]	0	1	0	0	0	0	0
K00288	K00288 MTHFD; methylenetetrahydrofolate dehydrogenase (NADP+) / methenyltetrahydrofolate cyclohydrolase / formyltetrahydrofolate synthetase [EC:1.5.1.5 3.5.4.9 6.3.4.3]	1	1	1	1	0	1	1
K01952	K01952 PFAS; phosphoribosylformylglycinamidine synthase [EC:6.3.5.3]	0	1	1	0	0	0	0
K03306	K03306 TC.PIT; inorganic phosphate transporter, PiT family	1	1	1	1	1	0	1
K23536	K23536 nupC; general nucleoside transport system permease protein	0	2	2	0	0	0	0
K10021	K10021 occP; octopine/nopaline transport system ATP-binding protein [EC:7.4.2.1]	0	1	1	0	0	0	0
K00180	K00180 iorB; indolepyruvate ferredoxin oxidoreductase, beta subunit [EC:1.2.7.8]	0	2	2	1	0	1	0
K09705	K09705 uncharacterized protein	0	1	0	0	0	0	0
K03070	K03070 secA; preprotein translocase subunit SecA [EC:7.4.2.8]	1	1	1	1	1	1	1
K16886	K16886 qmoB; quinone-modifying oxidoreductase, subunit QmoB	1	1	1	1	1	0	1
K02672	K02672 pilW; type IV pilus assembly protein PilW	0	0	0	1	0	0	0
K01915	K01915 glnA; glutamine synthetase [EC:6.3.1.2]	1	1	1	1	2	1	0
K00995	K00995 pgsA; CDP-diacylglycerol---glycerol-3-phosphate 3-phosphatidyltransferase [EC:2.7.8.5]	1	1	1	1	1	1	2
K13655	K13655 mqsA; HTH-type transcriptional regulator / antitoxin MqsA	0	1	1	1	0	0	0
K01929	K01929 murF; UDP-N-acetylmuramoyl-tripeptide--D-alanyl-D-alanine ligase [EC:6.3.2.10]	1	0	0	0	1	1	1
K01079	K01079 serB; phosphoserine phosphatase [EC:3.1.3.3]	0	1	1	0	0	0	0
K00349	K00349 nqrD; Na+-transporting NADH:ubiquinone oxidoreductase subunit D [EC:7.2.1.1]	0	0	0	1	0	0	0
K03686	K03686 dnaJ; molecular chaperone DnaJ	1	1	1	1	1	1	1
K00394	K00394 aprA; adenylylsulfate reductase, subunit A [EC:1.8.99.2]	0	1	1	0	1	0	1
K00013	K00013 hisD; histidinol dehydrogenase [EC:1.1.1.23]	1	1	1	0	1	1	1
K21469	K21469 pbp4b; serine-type D-Ala-D-Ala carboxypeptidase [EC:3.4.16.4]	1	0	0	1	1	0	0
K05967	K05967 uncharacterized protein	1	1	1	0	1	1	1
K03089	K03089 rpoH; RNA polymerase sigma-32 factor	1	0	1	1	1	0	1
K00179	K00179 iorA; indolepyruvate ferredoxin oxidoreductase, alpha subunit [EC:1.2.7.8]	0	1	1	1	0	1	0
K04083	K04083 hslO; molecular chaperone Hsp33	0	1	0	0	0	0	0
K01676	K01676 E4.2.1.2A; fumarate hydratase, class I [EC:4.2.1.2]	0	1	1	1	0	0	0
K01874	K01874 MARS; methionyl-tRNA synthetase [EC:6.1.1.10]	1	1	1	1	1	1	1
K01843	K01843 kamA; lysine 2,3-aminomutase [EC:5.4.3.2]	0	1	0	1	0	0	0
K03550	K03550 ruvA; holliday junction DNA helicase RuvA [EC:5.6.2.4]	1	1	1	1	1	1	1
K02372	K02372 fabZ; 3-hydroxyacyl-[acyl-carrier-protein] dehydratase [EC:4.2.1.59]	1	3	3	1	1	1	1
K02568	K02568 napB; nitrate reductase (cytochrome), electron transfer subunit	0	1	1	0	0	0	0
K13954	K13954 yiaY; alcohol dehydrogenase [EC:1.1.1.1]	0	1	1	0	0	1	0
K04061	K04061 flhB2; flagellar biosynthesis protein	0	1	1	0	0	1	0
K02041	K02041 phnC; phosphonate transport system ATP-binding protein [EC:7.3.2.2]	0	1	1	0	0	0	0
K21001	K21001 pslH; polysaccharide biosynthesis protein PslH	0	0	0	1	0	0	0
K05934	K05934 cobJ; precorrin-3B C17-methyltransferase / cobalt-factor III methyltransferase [EC:2.1.1.131 2.1.1.272]	0	1	1	0	1	0	1
K02860	K02860 rimM; 16S rRNA processing protein RimM	1	1	1	1	0	1	1
K03271	K03271 gmhA; D-sedoheptulose 7-phosphate isomerase [EC:5.3.1.28]	1	0	0	1	1	1	1
K00282	K00282 gcvPA; glycine dehydrogenase subunit 1 [EC:1.4.4.2]	0	1	1	1	0	1	0
K17321	K17321 glpV; glycerol transport system substrate-binding protein	0	1	1	0	0	0	0
K13589	K13589 cpdR; two-component system, cell cycle response regulator CpdR	0	0	0	0	0	0	1
K01958	K01958 PC; pyruvate carboxylase [EC:6.4.1.1]	1	1	1	0	1	0	1
K03650	K03650 mnmE; tRNA modification GTPase [EC:3.6.-.-]	1	0	0	1	1	1	0
K12072	K12072 traH; conjugative transfer pilus assembly protein TraH	0	0	0	0	1	0	0
K10237	K10237 thuF; trehalose/maltose transport system permease protein	0	0	0	0	0	1	0
K02668	K02668 pilS; two-component system, NtrC family, sensor histidine kinase PilS [EC:2.7.13.3]	0	1	1	0	0	1	0
K02052	K02052 ABC.SP.A; putative spermidine/putrescine transport system ATP-binding protein	0	1	0	0	0	0	0
K06889	K06889 uncharacterized protein	1	2	2	2	1	2	2
K13075	K13075 ahlD; N-acyl homoserine lactone hydrolase [EC:3.1.1.81]	0	1	1	1	0	0	1
K00948	K00948 PRPS; ribose-phosphate pyrophosphokinase [EC:2.7.6.1]	1	2	2	1	1	1	1
K02004	K02004 ABC.CD.P; putative ABC transport system permease protein	1	3	1	3	1	2	2
K01997	K01997 livH; branched-chain amino acid transport system permease protein	0	5	4	4	0	7	2
K05807	K05807 bamD; outer membrane protein assembly factor BamD	0	0	0	1	0	1	1
K20885	K20885 beta-1	0	0	0	1	0	0	0
K11085	K11085 msbA; ATP-binding cassette, subfamily B, bacterial MsbA [EC:7.5.2.6]	1	1	1	1	1	1	0
K01056	K01056 PTH1; peptidyl-tRNA hydrolase, PTH1 family [EC:3.1.1.29]	1	0	1	0	1	1	1
K07220	K07220 uncharacterized protein	1	1	1	1	1	1	1
K07216	K07216 hr; hemerythrin	0	1	1	1	0	0	0
K00131	K00131 gapN; glyceraldehyde-3-phosphate dehydrogenase (NADP+) [EC:1.2.1.9]	0	1	0	0	0	0	0
K02277	K02277 coxD; cytochrome c oxidase subunit IV [EC:7.1.1.9]	0	0	1	0	0	0	0
K01775	K01775 alr; alanine racemase [EC:5.1.1.1]	1	0	1	0	1	1	1
K12257	K12257 secDF; SecD/SecF fusion protein	0	1	1	0	0	0	0
K13598	K13598 ntrY; two-component system, NtrC family, nitrogen regulation sensor histidine kinase NtrY [EC:2.7.13.3]	1	1	1	1	1	1	0
K01740	K01740 metY; O-acetylhomoserine (thiol)-lyase [EC:2.5.1.49]	0	1	1	0	0	0	0
K02051	K02051 ABC.SN.S; NitT/TauT family transport system substrate-binding protein	1	1	2	0	1	0	0
K12071	K12071 traD; conjugal transfer pilus assembly protein TraD	0	0	0	0	1	0	0
K01687	K01687 ilvD; dihydroxy-acid dehydratase [EC:4.2.1.9]	1	1	1	1	1	1	0
K22908	K22908 mggS; mannosylglucosylglycerate synthase [EC:2.4.1.-]	0	1	1	3	2	2	1
K23976	K23976 L-aspartate semialdehyde sulfurtransferase ferredoxin	1	0	0	1	1	1	1
K02303	K02303 cobA; uroporphyrin-III C-methyltransferase [EC:2.1.1.107]	0	0	0	1	0	0	0
K07709	K07709 zraS; two-component system, NtrC family, sensor histidine kinase HydH [EC:2.7.13.3]	0	2	2	2	0	2	1
K00997	K00997 acpS; holo-[acyl-carrier protein] synthase [EC:2.7.8.7]	1	0	0	0	1	1	0
K06857	K06857 tupC; tungstate transport system ATP-binding protein [EC:7.3.2.6]	0	1	0	0	0	1	0
K09707	K09707 uncharacterized protein	0	1	1	0	0	0	0
K05364	K05364 pbpA; penicillin-binding protein A	1	0	0	1	1	1	1
K07022	K07022 uncharacterized protein	1	0	0	0	1	0	0
K03147	K03147 thiC; phosphomethylpyrimidine synthase [EC:4.1.99.17]	1	0	0	1	1	1	0
K14058	K14058 ttcA; tRNA 2-thiocytidine biosynthesis protein TtcA	1	1	1	0	1	1	1
K02036	K02036 pstB; phosphate transport system ATP-binding protein [EC:7.3.2.1]	1	0	0	2	1	1	0
K07107	K07107 ybgC; acyl-CoA thioester hydrolase [EC:3.1.2.-]	0	2	3	2	0	0	1
K03523	K03523 bioY; biotin transport system substrate-specific component	0	1	1	1	0	0	0
K03118	K03118 tatC; sec-independent protein translocase protein TatC	1	2	1	1	1	1	1
K06158	K06158 ABCF3; ATP-binding cassette, subfamily F, member 3	0	1	1	1	1	2	0
K04078	K04078 groES; chaperonin GroES	0	0	1	0	0	1	0
K05337	K05337 fer; ferredoxin	0	0	0	0	1	0	0
K09133	K09133 uncharacterized protein	0	1	1	0	0	1	0
K00031	K00031 IDH1; isocitrate dehydrogenase [EC:1.1.1.42]	1	1	1	1	1	1	1
K14084	K14084 mttC; trimethylamine corrinoid protein	0	1	1	0	0	0	0
K11646	K11646 3-dehydroquinate synthase II [EC:1.4.1.24]	0	0	0	0	0	1	0
K03472	K03472 epd; D-erythrose 4-phosphate dehydrogenase [EC:1.2.1.72]	0	1	1	0	0	0	0
K04720	K04720 cobD; threonine-phosphate decarboxylase [EC:4.1.1.81]	1	0	0	1	1	0	1
K00820	K00820 glmS; glutamine---fructose-6-phosphate transaminase (isomerizing) [EC:2.6.1.16]	1	1	0	1	1	1	1
K01995	K01995 livG; branched-chain amino acid transport system ATP-binding protein	0	4	4	4	0	8	0
K06206	K06206 sfsA; sugar fermentation stimulation protein A	0	1	1	0	0	0	0
K06048	K06048 gshA; glutamate---cysteine ligase / carboxylate-amine ligase [EC:6.3.2.2 6.3.-.-]	0	1	0	0	0	0	0
K00929	K00929 buk; butyrate kinase [EC:2.7.2.7]	0	0	0	1	0	0	0
K02892	K02892 RP-L23; large subunit ribosomal protein L23	1	1	1	1	1	1	1
K08483	K08483 ptsI; phosphoenolpyruvate-protein phosphotransferase (PTS system enzyme I) [EC:2.7.3.9]	1	0	0	1	1	1	1
K02503	K02503 HINT1; histidine triad (HIT) family protein	0	1	1	0	0	1	0
K00528	K00528 fpr; ferredoxin/flavodoxin---NADP+ reductase [EC:1.18.1.2 1.19.1.1]	0	1	1	0	0	0	0
K02042	K02042 phnE; phosphonate transport system permease protein	0	0	2	0	0	0	0
K03787	K03787 surE; 5'/3'-nucleotidase [EC:3.1.3.5 3.1.3.6]	1	1	1	1	1	1	1
K03640	K03640 pal; peptidoglycan-associated lipoprotein	1	2	1	1	1	2	1
K02275	K02275 coxB; cytochrome c oxidase subunit II [EC:7.1.1.9]	0	0	1	0	0	0	0
K01777	K01777 prdF; proline racemase [EC:5.1.1.4]	0	0	1	0	0	0	0
K02450	K02450 gspA; general secretion pathway protein A	0	1	1	1	1	1	2
K03045	K03045 rpoB2; DNA-directed RNA polymerase subunit B" [EC:2.7.7.6]	0	0	0	0	0	0	1
K07005	K07005 uncharacterized protein	0	1	1	0	0	0	0
K17322	K17322 glpP; glycerol transport system permease protein	0	1	1	0	0	0	0
K03272	K03272 gmhC; D-beta-D-heptose 7-phosphate kinase / D-beta-D-heptose 1-phosphate adenosyltransferase [EC:2.7.1.167 2.7.7.70]	0	0	0	1	0	1	1
K00958	K00958 sat; sulfate adenylyltransferase [EC:2.7.7.4]	2	1	1	1	1	2	1
K01649	K01649 leuA; 2-isopropylmalate synthase [EC:2.3.3.13]	1	2	1	2	2	2	2
K00385	K00385 asrC; anaerobic sulfite reductase subunit C	0	0	1	0	0	0	0
K18691	K18691 mltF; membrane-bound lytic murein transglycosylase F [EC:4.2.2.-]	0	0	0	0	0	1	1
K06898	K06898 larB; pyridinium-3,5-biscarboxylic acid mononucleotide synthase [EC:2.5.1.143]	1	1	1	1	1	1	1
K01419	K01419 hslV; ATP-dependent HslUV protease, peptidase subunit HslV [EC:3.4.25.2]	1	1	1	1	0	1	1
K02590	K02590 nifHD2; nitrogen regulatory protein PII 2	1	0	0	0	1	0	0
K13963	K13963 SERPINB; serpin B	1	0	0	0	1	0	0
K03667	K03667 hslU; ATP-dependent HslUV protease ATP-binding subunit HslU	1	1	1	1	1	1	1
K22451	K22451 jgt; 4-alpha-glucanotransferase [EC:2.4.1.25]	1	0	0	0	1	0	0
K06042	K06042 cobH-cbiC; precorrin-8X/cobalt-precorrin-8 methylmutase [EC:5.4.99.61 5.4.99.60]	0	0	0	0	1	0	1
K00605	K00605 gcvT; aminomethyltransferase [EC:2.1.2.10]	0	1	2	0	0	1	0
K03426	K03426 E3.6.1.22; NAD+ diphosphatase [EC:3.6.1.22]	0	1	0	0	0	0	0
K09118	K09118 uncharacterized protein	0	0	0	0	0	1	0
K04764	K04764 ihfA; integration host factor subunit alpha	2	0	2	2	1	3	2
K01835	K01835 pgm; phosphoglucomutase [EC:5.4.2.2]	1	0	0	0	1	1	0
K03634	K03634 lolA; outer membrane lipoprotein carrier protein	1	1	1	1	1	1	0
K02017	K02017 modC; molybdate transport system ATP-binding protein [EC:7.3.2.5]	0	0	0	0	1	0	0
K03707	K03707 tenA; thiaminase (transcriptional activator TenA) [EC:3.5.99.2]	0	0	0	1	0	0	0
K09817	K09817 znuC; zinc transport system ATP-binding protein [EC:7.2.2.20]	1	1	0	0	1	0	1
K05814	K05814 ugpA; sn-glycerol 3-phosphate transport system permease protein	0	2	2	0	0	0	0
K10022	K10022 aotJ; arginine/ornithine transport system substrate-binding protein	0	1	1	0	0	0	0
K00566	K00566 mnmA; tRNA-uridine 2-sulfurtransferase [EC:2.8.1.13]	2	2	1	2	2	2	1
K01951	K01951 guaA; GMP synthase (glutamine-hydrolysing) [EC:6.3.5.2]	2	1	1	2	1	2	2
K09953	K09953 lpxR; lipid A 3-O-deacylase [EC:3.1.1.-]	0	0	0	0	0	1	0
K03851	K03851 tpa; taurine-pyruvate aminotransferase [EC:2.6.1.77]	0	1	1	0	0	0	0
K07076	K07076 uncharacterized protein	2	0	0	4	2	0	0
K00765	K00765 hisG; ATP phosphoribosyltransferase [EC:2.4.2.17]	1	1	1	0	1	1	1
K02946	K02946 RP-S10; small subunit ribosomal protein S10	1	1	1	1	0	1	1
K01734	K01734 mgsA; methylglyoxal synthase [EC:4.2.3.3]	0	0	0	0	0	1	0
K15778	K15778 pmm-pgm; phosphomannomutase / phosphoglucomutase [EC:5.4.2.8 5.4.2.2]	0	0	0	0	0	1	1
K02390	K02390 flgE; flagellar hook protein FlgE	0	0	0	0	0	1	0
K01607	K01607 pcaC; 4-carboxymuconolactone decarboxylase [EC:4.1.1.44]	0	1	1	1	0	0	0
K03210	K03210 yajC; preprotein translocase subunit YajC	1	1	1	1	1	1	1
K00666	K00666 fatty-acyl-CoA synthase [EC:6.2.1.-]	0	0	0	1	0	1	0
K06603	K06603 flaG; flagellar protein FlaG	0	1	1	0	0	0	0
K07028	K07028 uncharacterized protein	0	1	0	1	0	1	1
K25180	K25180 ybhR; drug efflux transport system permease protein	0	0	1	0	0	0	0
K00941	K00941 thiD; hydroxymethylpyrimidine/phosphomethylpyrimidine kinase [EC:2.7.1.49 2.7.4.7]	0	0	0	1	0	0	0
K11443	K11443 divK; two-component system, cell cycle response regulator DivK	0	1	1	0	0	1	0
K02406	K02406 fliC; flagellin	0	1	1	0	0	1	0
K03567	K03567 gcvR; glycine cleavage system transcriptional repressor	0	1	1	0	0	0	0
K00864	K00864 glpK; glycerol kinase [EC:2.7.1.30]	0	2	1	0	0	0	0
K03092	K03092 rpoN; RNA polymerase sigma-54 factor	1	1	0	1	1	1	1
K02115	K02115 ATPF1G; F-type H+-transporting ATPase subunit gamma	1	0	1	1	2	1	1
K01488	K01488 add; adenosine deaminase [EC:3.5.4.4]	0	0	1	0	0	0	0
K05520	K05520 pfpI; protease I [EC:3.5.1.124]	0	0	1	1	0	0	0
K23541	K23541 TMEM165; Ca2+/H+ antiporter, TMEM165/GDT1 family	0	0	0	0	0	1	0
K05516	K05516 cbpA; curved DNA-binding protein	1	2	2	2	1	1	0
K22318	K22318 oleB; cis-3-alkyl-4-acyloxetan-2-one decarboxylase [EC:4.1.1.114]	0	1	1	0	0	0	0
K07071	K07071 uncharacterized protein	0	2	1	1	0	1	0
K03856	K03856 AROA2; 3-deoxy-7-phosphoheptulonate synthase [EC:2.5.1.54]	1	0	0	1	1	1	1
K21345	K21345 rfaE2; D-glycero-beta-D-manno-heptose 1-phosphate adenylyltransferase [EC:2.7.7.70]	1	0	0	1	1	1	1
K07172	K07172 mazE; antitoxin MazE	1	0	0	0	0	0	0
K20810	K20810 mqnX; aminodeoxyfutalosine deaminase [EC:3.5.4.40]	1	0	0	0	1	0	0
K06915	K06915 herA; DNA double-strand break repair helicase HerA and related ATPase	0	0	0	0	0	0	1
K12500	K12500 tesC; thioesterase III [EC:3.1.2.-]	0	1	0	0	0	1	0
K07735	K07735 algH; putative transcriptional regulator	1	1	1	1	1	1	1
K03388	K03388 hdrA2; heterodisulfide reductase subunit A2 [EC:1.8.7.3 1.8.98.4 1.8.98.5 1.8.98.6]	3	4	3	7	3	4	3
K01956	K01956 carA; carbamoyl-phosphate synthase small subunit [EC:6.3.5.5]	0	1	1	1	1	1	0
K04087	K04087 hflC; modulator of FtsH protease HflC	0	1	1	0	1	0	1
K00197	K00197 cdhE; acetyl-CoA decarbonylase/synthase, CODH/ACS complex subunit gamma [EC:2.1.1.245]	1	1	1	0	1	1	0
K11358	K11358 yhdR; aspartate aminotransferase [EC:2.6.1.1]	1	1	1	1	1	1	1
K10823	K10823 oppF; oligopeptide transport system ATP-binding protein	1	3	1	1	1	1	1
K22108	K22108 kstR2; TetR/AcrR family transcriptional regulator, cholesterol catabolism regulator	0	1	1	1	0	0	0
K15836	K15836 fhlA; formate hydrogenlyase transcriptional activator	0	2	2	0	0	0	0
K22736	K22736 VIT; vacuolar iron transporter family protein	0	0	0	1	0	0	0
K12369	K12369 dppB; dipeptide transport system permease protein	0	1	1	0	0	0	0
K06929	K06929 uncharacterized protein	0	1	1	1	0	1	1
K03407	K03407 cheA; two-component system, chemotaxis family, sensor kinase CheA [EC:2.7.13.3]	0	0	0	1	0	0	0
K01267	K01267 DNPEP; aspartyl aminopeptidase [EC:3.4.11.21]	0	1	0	0	0	0	0
K02952	K02952 RP-S13; small subunit ribosomal protein S13	1	1	1	1	1	1	0
K03726	K03726 helS; ATP-dependent DNA helicase [EC:5.6.2.4]	0	0	0	1	0	0	0
K02227	K02227 cbiB; adenosylcobinamide-phosphate synthase [EC:6.3.1.10]	0	1	1	1	1	0	1
K02444	K02444 glpR; DeoR family transcriptional regulator, glycerol-3-phosphate regulon repressor	0	1	1	0	0	0	0
K09933	K09933 mtfA; MtfA peptidase	0	1	1	0	0	0	0
K02473	K02473 wbpP; UDP-N-acetylglucosamine/UDP-N-acetylgalactosamine 4-epimerase [EC:5.1.3.7 5.1.3.-]	1	1	1	0	1	0	1
K02499	K02499 yabN; tetrapyrrole methylase family protein / MazG family protein	1	0	0	1	1	1	0
K03688	K03688 ubiB; ubiquinone biosynthesis protein	1	0	0	1	1	1	0
K03602	K03602 xseB; exodeoxyribonuclease VII small subunit [EC:3.1.11.6]	0	1	1	0	0	0	0
K04757	K04757 rsbW; serine/threonine-protein kinase RsbW [EC:2.7.11.1]	0	1	1	0	0	1	1
K03525	K03525 coaX; type III pantothenate kinase [EC:2.7.1.33]	1	1	1	0	1	1	1
K03710	K03710 GntR family transcriptional regulator	0	1	2	1	1	0	0
K09800	K09800 tamB; translocation and assembly module TamB	0	0	0	1	1	0	1
K07289	K07289 asmA; AsmA protein	0	1	1	0	0	0	1
K13643	K13643 iscR; Rrf2 family transcriptional regulator, iron-sulfur cluster assembly transcription factor	0	0	0	0	0	1	0
K06281	K06281 hyaB; hydrogenase large subunit [EC:1.12.99.6]	0	1	1	0	0	0	0
K25151	K25151 gldF; gliding motility-associated transport system permease protein	1	0	0	1	1	1	1
K06958	K06958 rapZ; RNase adapter protein RapZ	1	0	0	1	1	1	1
K01847	K01847 MUT; methylmalonyl-CoA mutase [EC:5.4.99.2]	0	0	1	0	0	0	0
K01719	K01719 hemD; uroporphyrinogen-III synthase [EC:4.2.1.75]	0	0	0	0	0	0	1
K00773	K00773 tgt; queuine tRNA-ribosyltransferase [EC:2.4.2.29]	1	1	1	1	1	1	0
K03654	K03654 recQ; ATP-dependent DNA helicase RecQ [EC:5.6.2.4]	1	2	2	1	0	1	1
K00265	K00265 gltB; glutamate synthase (NADPH) large chain [EC:1.4.1.13]	1	1	1	0	1	1	0
K09912	K09912 uncharacterized protein	0	1	1	0	0	0	0
K03588	K03588 ftsW; cell division protein FtsW	1	0	0	1	1	1	0
K01610	K01610 E4.1.1.49; phosphoenolpyruvate carboxykinase (ATP) [EC:4.1.1.49]	0	0	0	0	0	0	1
K01889	K01889 FARSA; phenylalanyl-tRNA synthetase alpha chain [EC:6.1.1.20]	1	0	1	1	0	1	1
K05592	K05592 deaD; ATP-dependent RNA helicase DeaD [EC:3.6.4.13]	0	1	1	1	0	0	0
K07168	K07168 CBS domain-containing membrane protein	0	0	0	1	0	0	0
K03625	K03625 nusB; transcription antitermination protein NusB	0	1	1	1	0	1	1
K17938	K17938 sbmA; peptide/bleomycin uptake transporter	0	1	1	0	0	0	0
K01626	K01626 E2.5.1.54; 3-deoxy-7-phosphoheptulonate synthase [EC:2.5.1.54]	0	1	1	0	0	0	0
K02864	K02864 RP-L10; large subunit ribosomal protein L10	1	1	1	1	1	1	1
K01578	K01578 MLYCD; malonyl-CoA decarboxylase [EC:4.1.1.9]	0	1	1	0	0	0	0
K18456	K18456 E3.5.4.32; 8-oxoguanine deaminase [EC:3.5.4.32]	0	0	1	0	0	0	0
K01754	K01754 E4.3.1.19; threonine dehydratase [EC:4.3.1.19]	0	1	1	1	0	0	0
K01870	K01870 IARS; isoleucyl-tRNA synthetase [EC:6.1.1.5]	1	1	1	1	1	1	1
K02401	K02401 flhB; flagellar biosynthesis protein FlhB	0	1	1	0	0	1	0
K02622	K02622 parE; topoisomerase IV subunit B [EC:5.6.2.2]	0	1	1	0	0	0	0
K17892	K17892 FTRC; ferredoxin-thioredoxin reductase catalytic chain [EC:1.8.7.2]	0	0	0	1	0	0	0
K06997	K06997 yggS; PLP dependent protein	1	1	1	0	1	0	1
K02837	K02837 prfC; peptide chain release factor 3	0	1	0	1	0	0	0
K01662	K01662 dxs; 1-deoxy-D-xylulose-5-phosphate synthase [EC:2.2.1.7]	1	1	1	0	0	1	1
K11928	K11928 putP; sodium/proline symporter	0	1	1	0	0	0	0
K07636	K07636 phoR; two-component system, OmpR family, phosphate regulon sensor histidine kinase PhoR [EC:2.7.13.3]	2	2	2	3	2	2	2
K00946	K00946 thiL; thiamine-monophosphate kinase [EC:2.7.4.16]	1	0	0	1	0	1	0
K03325	K03325 ACR3; arsenite transporter	0	1	1	1	0	0	0
K02427	K02427 rlmE; 23S rRNA (uridine2552-2'-O)-methyltransferase [EC:2.1.1.166]	1	1	0	1	1	1	0
K11529	K11529 gck; glycerate 2-kinase [EC:2.7.1.165]	1	1	1	1	1	1	1
K00845	K00845 glk; glucokinase [EC:2.7.1.2]	1	0	0	0	1	1	0
K01058	K01058 pldA; phospholipase A1/A2 [EC:3.1.1.32 3.1.1.4]	0	0	0	1	0	0	0
K20988	K20988 vpsN; polysaccharide biosynthesis/export protein VpsN	0	0	0	0	0	1	0
K00390	K00390 cysH; phosphoadenosine phosphosulfate reductase [EC:1.8.4.8 1.8.4.10]	0	0	0	0	0	1	0
K24710	K24710 D-galactose transport system permease protein	0	1	1	0	0	0	0
K01434	K01434 pac; penicillin G amidase [EC:3.5.1.11]	0	0	0	1	0	0	0
K06132	K06132 clsC; cardiolipin synthase C [EC:2.7.8.-]	0	2	1	0	1	0	0
K02666	K02666 pilQ; type IV pilus assembly protein PilQ	1	1	0	1	1	1	1
K09768	K09768 uncharacterized protein	0	1	1	0	0	0	0
K11720	K11720 lptG; lipopolysaccharide export system permease protein	1	0	1	1	1	1	1
K16149	K16149 1	0	0	0	0	1	1	0
K07003	K07003 uncharacterized protein	0	0	0	1	0	0	0
K02069	K02069 STAR2; UDP-glucose/iron transport system permease protein	0	1	1	0	0	0	0
K03074	K03074 secF; preprotein translocase subunit SecF	0	0	0	1	1	0	1
K03043	K03043 rpoB; DNA-directed RNA polymerase subunit beta [EC:2.7.7.6]	1	1	1	1	1	1	1
K03924	K03924 moxR; MoxR-like ATPase [EC:3.6.3.-]	1	1	1	0	1	1	2
K00036	K00036 G6PD; glucose-6-phosphate 1-dehydrogenase [EC:1.1.1.49 1.1.1.363]	0	0	0	1	0	0	1
K01809	K01809 manA; mannose-6-phosphate isomerase [EC:5.3.1.8]	0	1	0	1	0	0	0
K00571	K00571 E2.1.1.72; site-specific DNA-methyltransferase (adenine-specific) [EC:2.1.1.72]	1	0	0	0	0	0	0
K03582	K03582 recB; exodeoxyribonuclease V beta subunit [EC:3.1.11.5]	1	0	0	1	1	1	0
K03772	K03772 fkpA; FKBP-type peptidyl-prolyl cis-trans isomerase FkpA [EC:5.2.1.8]	0	0	1	0	0	0	0
K01136	K01136 IDS; iduronate 2-sulfatase [EC:3.1.6.13]	0	0	0	0	0	1	0
K09710	K09710 ybeB; ribosome-associated protein	0	1	1	0	0	1	1
K02585	K02585 nifB; nitrogen fixation protein NifB	2	0	0	0	2	0	0
K01423	K01423 bepA; beta-barrel assembly-enhancing protease [EC:3.4.-.-]	0	1	1	1	0	0	0
K06941	K06941 rlmN; 23S rRNA (adenine2503-C2)-methyltransferase [EC:2.1.1.192]	1	1	0	1	1	1	0
K02031	K02031 ddpD; peptide/nickel transport system ATP-binding protein	1	3	3	2	1	1	1
K09726	K09726 uncharacterized protein	0	0	0	1	0	0	0
K02481	K02481 flgR; two-component system, NtrC family, response regulator	0	1	1	0	0	0	0
K19620	K19620 phcB; extracellular factor (EF) 3-hydroxypalmitic acid methyl ester biosynthesis protein	0	0	0	1	0	0	0
K06864	K06864 larE; pyridinium-3,5-biscarboxylic acid mononucleotide sulfurtransferase [EC:4.4.1.37]	1	0	0	0	1	1	0
K00339	K00339 nuoJ; NADH-quinone oxidoreductase subunit J [EC:7.1.1.2]	0	1	1	0	0	0	0
K07090	K07090 uncharacterized protein	0	4	4	1	0	1	3
K20509	K20509 madB; carboxybiotin decarboxylase [EC:7.2.4.1]	1	1	1	1	0	1	1
K01151	K01151 nfo; deoxyribonuclease IV [EC:3.1.21.2]	1	0	1	1	1	0	0
K02230	K02230 cobN; cobaltochelatase CobN [EC:6.6.1.2]	0	0	0	0	1	0	2
K22044	K22044 ybiO; moderate conductance mechanosensitive channel	0	1	1	0	0	0	1
K00763	K00763 pncB; nicotinate phosphoribosyltransferase [EC:6.3.4.21]	0	0	0	1	0	1	1
K00303	K00303 soxB; sarcosine oxidase, subunit beta [EC:1.5.3.24 1.5.3.1]	0	1	2	0	0	0	0
K00104	K00104 glcD; glycolate dehydrogenase FAD-linked subunit [EC:1.1.99.14]	1	2	1	1	1	0	1
K00286	K00286 proC; pyrroline-5-carboxylate reductase [EC:1.5.1.2]	1	1	0	1	0	2	1
K02874	K02874 RP-L14; large subunit ribosomal protein L14	1	1	1	1	1	1	1
K02843	K02843 waaF; lipopolysaccharide heptosyltransferase II [EC:2.4.99.24]	1	0	0	0	1	0	1
K19715	K19715 kdnA; 8-amino-3,8-dideoxy-alpha-D-manno-octulosonate transaminase [EC:2.6.1.109]	1	1	1	0	1	0	0
K03768	K03768 PPIB; peptidyl-prolyl cis-trans isomerase B (cyclophilin B) [EC:5.2.1.8]	0	0	0	1	0	0	0
K01142	K01142 E3.1.11.2; exodeoxyribonuclease III [EC:3.1.11.2]	0	1	0	1	0	0	0
K03308	K03308 TC.NSS; neurotransmitter:Na+ symporter, NSS family	1	0	0	1	1	0	1
K00275	K00275 pdxH; pyridoxamine 5'-phosphate oxidase [EC:1.4.3.5]	0	0	1	0	0	0	0
K19516	K19516 bamC; benzoyl-CoA reductase subunit BamC [EC:1.3.-.-]	0	0	0	1	0	0	0
K18923	K18923 stbD; antitoxin StbD	0	1	1	0	0	0	0
K07491	K07491 rayT; REP-associated tyrosine transposase	0	1	0	3	4	2	1
K08301	K08301 rng; ribonuclease G [EC:3.1.26.-]	1	1	1	1	1	1	1
K02614	K02614 paaI; acyl-CoA thioesterase [EC:3.1.2.-]	0	1	1	1	0	1	0
K21803	K21803 METTL21B; EEF1A lysine methyltransferase 3 [EC:2.1.1.-]	0	1	1	0	0	0	0
K08998	K08998 uncharacterized protein	1	0	0	0	1	0	1
K11068	K11068 hlyIII; hemolysin III	0	1	1	0	0	0	0
K19784	K19784 chrR; chromate reductase, NAD(P)H dehydrogenase (quinone)	0	0	1	0	0	0	0
K09970	K09970 aapQ; general L-amino acid transport system permease protein	0	2	2	0	0	0	0
K09989	K09989 uncharacterized protein	0	1	1	1	0	0	0
K02314	K02314 dnaB; replicative DNA helicase [EC:5.6.2.3]	1	1	0	1	1	1	1
K07460	K07460 yraN; putative endonuclease	1	1	1	1	1	1	1
K02113	K02113 ATPF1D; F-type H+-transporting ATPase subunit delta	1	0	0	1	1	0	0
K05713	K05713 mhpB; 2,3-dihydroxyphenylpropionate 1,2-dioxygenase [EC:1.13.11.16]	0	0	1	0	0	0	0
K02528	K02528 ksgA; 16S rRNA (adenine1518-N6/adenine1519-N6)-dimethyltransferase [EC:2.1.1.182]	1	0	0	1	0	1	1
K16302	K16302 CNNM; metal transporter CNNM	0	0	0	0	0	0	1
K15255	K15255 PIF1; ATP-dependent DNA helicase PIF1 [EC:5.6.2.3]	0	1	1	0	0	0	0
K00927	K00927 PGK; phosphoglycerate kinase [EC:2.7.2.3]	1	1	1	1	0	2	2
K03724	K03724 lhr; ATP-dependent helicase Lhr and Lhr-like helicase [EC:3.6.4.13 5.6.2.4]	0	0	0	0	1	0	0
K02232	K02232 cobQ; adenosylcobyric acid synthase [EC:6.3.5.10]	0	1	1	0	1	0	1
K00077	K00077 panE; 2-dehydropantoate 2-reductase [EC:1.1.1.169]	0	1	0	1	0	1	1
K07112	K07112 uncharacterized protein	2	3	3	2	1	0	2
K02446	K02446 glpX; fructose-1,6-bisphosphatase II [EC:3.1.3.11]	0	1	1	0	0	0	0
K00441	K00441 frhB; coenzyme F420 hydrogenase subunit beta [EC:1.12.98.1]	0	1	1	0	0	0	0
K07478	K07478 ycaJ; putative ATPase	0	1	1	1	1	0	0
K09760	K09760 rmuC; DNA recombination protein RmuC	1	0	0	0	1	0	0
K06199	K06199 crcB; fluoride exporter	0	1	1	0	0	0	0
K06173	K06173 truA; tRNA pseudouridine38-40 synthase [EC:5.4.99.12]	1	2	1	1	0	1	1
K01647	K01647 CS; citrate synthase [EC:2.3.3.1]	0	2	2	2	0	1	1
K09005	K09005 uncharacterized protein	0	0	0	1	0	0	0
K03770	K03770 ppiD; peptidyl-prolyl cis-trans isomerase D [EC:5.2.1.8]	1	0	1	1	1	1	1
K22225	K22225 ahbAB; siroheme decarboxylase [EC:4.1.1.111]	0	0	0	2	0	0	0
K02413	K02413 fliJ; flagellar protein FliJ	0	1	1	0	0	0	0
K02906	K02906 RP-L3; large subunit ribosomal protein L3	1	1	1	1	1	1	1
K03978	K03978 engB; GTP-binding protein	1	1	1	0	1	0	1
K01779	K01779 racD; aspartate racemase [EC:5.1.1.13]	0	1	1	0	0	0	0
K00901	K00901 dgkA; diacylglycerol kinase (ATP) [EC:2.7.1.107]	0	1	1	0	0	0	0
K03631	K03631 recN; DNA repair protein RecN (Recombination protein N)	1	1	0	1	1	2	1
K00252	K00252 GCDH; glutaryl-CoA dehydrogenase [EC:1.3.8.6]	0	1	1	0	0	0	0
K01902	K01902 sucD; succinyl-CoA synthetase alpha subunit [EC:6.2.1.5]	0	1	1	1	0	1	0
K06320	K06320 cgeB; spore maturation protein CgeB	0	0	0	1	0	0	0
K03593	K03593 mrp; ATP-binding protein involved in chromosome partitioning	1	1	1	1	1	1	1
K01878	K01878 glyQ; glycyl-tRNA synthetase alpha chain [EC:6.1.1.14]	1	1	1	1	1	1	1
K09791	K09791 uncharacterized protein	0	1	1	1	1	1	0
K12960	K12960 mtaD; 5-methylthioadenosine/S-adenosylhomocysteine deaminase [EC:3.5.4.31 3.5.4.28]	1	0	0	2	1	2	1
K02564	K02564 nagB; glucosamine-6-phosphate deaminase [EC:3.5.99.6]	0	0	0	0	0	1	0
K01251	K01251 AHCY; adenosylhomocysteinase [EC:3.13.2.1]	1	1	1	0	1	1	1
K00973	K00973 rfbA; glucose-1-phosphate thymidylyltransferase [EC:2.7.7.24]	0	0	0	1	1	1	0
K09121	K09121 larC; pyridinium-3,5-bisthiocarboxylic acid mononucleotide nickel chelatase [EC:4.99.1.12]	0	1	0	1	0	1	1
K02008	K02008 cbiQ; cobalt/nickel transport system permease protein	1	1	1	0	1	1	1
K03718	K03718 asnC; Lrp/AsnC family transcriptional regulator, regulator for asnA, asnC and gidA	0	0	1	0	0	0	0
K09808	K09808 lolC_E; lipoprotein-releasing system permease protein	1	0	1	2	1	1	1
K05571	K05571 mnhG; multicomponent Na+:H+ antiporter subunit G	1	2	2	0	1	2	0
K09022	K09022 ridA; 2-iminobutanoate/2-iminopropanoate deaminase [EC:3.5.99.10]	0	0	1	0	0	1	0
K09972	K09972 aapP; general L-amino acid transport system ATP-binding protein [EC:7.4.2.1]	0	2	2	0	0	0	0
K04096	K04096 smf; DNA processing protein	0	1	1	1	1	1	1
K07278	K07278 tamA; translocation and assembly module TamA	1	0	0	0	1	0	0
K01689	K01689 ENO; enolase [EC:4.2.1.11]	1	1	0	1	0	1	0
K01810	K01810 GPI; glucose-6-phosphate isomerase [EC:5.3.1.9]	1	1	1	1	0	1	1
K03531	K03531 ftsZ; cell division protein FtsZ	1	1	1	1	1	1	0
K03076	K03076 secY; preprotein translocase subunit SecY	1	1	1	1	1	1	1
K06950	K06950 uncharacterized protein	1	1	1	1	1	1	1
K00241	K00241 sdhC; succinate dehydrogenase cytochrome b subunit	0	1	1	1	0	0	0
K01925	K01925 murD; UDP-N-acetylmuramoylalanine--D-glutamate ligase [EC:6.3.2.9]	1	1	1	1	1	1	0
K03926	K03926 cutA; periplasmic divalent cation tolerance protein	0	1	1	0	0	0	0
K23301	K23301 qrcC; menaquinone reductase, iron-sulfur cluster-binding subunit [EC:1.97.-.-]	1	0	0	1	1	1	1
K16554	K16554 exoP; polysaccharide biosynthesis transport protein [EC:2.7.10.3]	1	1	0	0	1	1	0
K07462	K07462 recJ; single-stranded-DNA-specific exonuclease [EC:3.1.-.-]	1	1	1	0	1	1	1
K02337	K02337 dnaE; DNA polymerase III subunit alpha [EC:2.7.7.7]	1	1	1	1	1	1	0
K00175	K00175 korB; 2-oxoglutarate/2-oxoacid ferredoxin oxidoreductase subunit beta [EC:1.2.7.3 1.2.7.11]	0	1	1	5	0	2	2
K02664	K02664 pilO; type IV pilus assembly protein PilO	1	1	1	1	1	1	1
K01624	K01624 FBA; fructose-bisphosphate aldolase, class II [EC:4.1.2.13]	1	1	0	1	1	2	0
K07334	K07334 higB-1; toxin HigB-1	0	3	2	1	0	0	0
K02965	K02965 RP-S19; small subunit ribosomal protein S19	1	1	1	1	1	1	1
K07133	K07133 uncharacterized protein	7	2	3	5	6	3	6
K03556	K03556 malT; LuxR family transcriptional regulator, maltose regulon positive regulatory protein	0	1	1	1	0	0	0
K11785	K11785 mqnD; 1,4-dihydroxy-6-naphthoate synthase [EC:1.14.-.-]	1	0	0	1	1	0	0
K00645	K00645 fabD; [acyl-carrier-protein] S-malonyltransferase [EC:2.3.1.39]	1	1	1	1	0	1	1
K03149	K03149 thiG; thiazole synthase [EC:2.8.1.10]	0	0	0	1	0	0	0
K01756	K01756 purB; adenylosuccinate lyase [EC:4.3.2.2]	1	0	2	1	0	1	1
K00930	K00930 argB; acetylglutamate kinase [EC:2.7.2.8]	1	1	0	1	1	1	1
K06213	K06213 mgtE; magnesium transporter	1	0	0	1	1	0	0
K07323	K07323 mlaC; phospholipid transport system substrate-binding protein	0	1	1	1	0	1	1
K01512	K01512 acyP; acylphosphatase [EC:3.6.1.7]	0	0	1	1	1	1	0
K04771	K04771 degP; serine protease Do [EC:3.4.21.107]	2	2	1	0	1	1	1
K00067	K00067 rfbD; dTDP-4-dehydrorhamnose reductase [EC:1.1.1.133]	0	0	0	1	1	1	1
K03496	K03496 parA; chromosome partitioning protein	2	2	2	2	3	3	1
K01591	K01591 pyrF; orotidine-5'-phosphate decarboxylase [EC:4.1.1.23]	1	1	0	1	1	1	0
K04485	K04485 radA; DNA repair protein RadA/Sms	1	1	0	1	0	1	0
K09978	K09978 uncharacterized protein	0	0	0	1	0	0	1
K07787	K07787 cusA; copper/silver efflux system protein	0	0	1	1	0	1	0
K01609	K01609 trpC; indole-3-glycerol phosphate synthase [EC:4.1.1.48]	1	0	0	1	1	1	0
K02054	K02054 ABC.SP.P1; putative spermidine/putrescine transport system permease protein	0	1	0	0	0	0	0
K15460	K15460 yfiC; tRNA1Val (adenine37-N6)-methyltransferase [EC:2.1.1.223]	1	1	1	0	1	1	1
K07045	K07045 uncharacterized protein	0	0	0	2	0	1	0
K00297	K00297 metF; methylenetetrahydrofolate reductase (NADH) [EC:1.5.1.54]	0	4	4	2	3	2	0
K02520	K02520 infC; translation initiation factor IF-3	1	0	1	1	0	1	1
K01006	K01006 ppdK; pyruvate, orthophosphate dikinase [EC:2.7.9.1]	1	1	1	1	1	2	1
K05845	K05845 opuC; osmoprotectant transport system substrate-binding protein	0	0	0	0	0	1	1
K08094	K08094 hxlB; 6-phospho-3-hexuloisomerase [EC:5.3.1.27]	1	0	0	1	1	1	0
K10112	K10112 msmX; multiple sugar transport system ATP-binding protein [EC:7.5.2.-]	2	0	0	0	1	1	1
K05946	K05946 tagA; N-acetylglucosaminyldiphosphoundecaprenol N-acetyl-beta-D-mannosaminyltransferase [EC:2.4.1.187]	0	0	1	0	0	0	0
K02574	K02574 napH; ferredoxin-type protein NapH	1	1	1	0	1	0	0
K02784	K02784 ptsH; phosphocarrier protein HPr	0	0	0	0	0	1	0
K01868	K01868 TARS; threonyl-tRNA synthetase [EC:6.1.1.3]	1	0	1	1	0	1	1
K03569	K03569 mreB; rod shape-determining protein MreB and related proteins	1	1	1	1	1	1	0
K13706	K13706 ABHD14; abhydrolase domain-containing protein 14	0	0	0	0	0	1	0
K02950	K02950 RP-S12; small subunit ribosomal protein S12	1	1	1	1	0	1	1
K08264	K08264 hdrD; heterodisulfide reductase subunit D [EC:1.8.98.1]	0	0	0	1	0	1	0
K11261	K11261 fwdE; formylmethanofuran dehydrogenase subunit E [EC:1.2.7.12]	0	1	1	1	0	3	1
K03296	K03296 TC.HAE1; hydrophobic/amphiphilic exporter-1 (mainly G- bacteria), HAE1 family	1	0	0	0	1	0	0
K00311	K00311 ETFDH; electron-transferring-flavoprotein dehydrogenase [EC:1.5.5.1]	0	0	0	1	0	1	1
K19576	K19576 norA; MFS transporter, DHA1 family, quinolone resistance protein	1	0	0	0	1	0	1
K00215	K00215 dapB; 4-hydroxy-tetrahydrodipicolinate reductase [EC:1.17.1.8]	1	1	1	0	1	1	1
K00963	K00963 UGP2; UTP--glucose-1-phosphate uridylyltransferase [EC:2.7.7.9]	1	1	1	0	1	2	2
K18013	K18013 kce; 3-keto-5-aminohexanoate cleavage enzyme [EC:2.3.1.247]	0	0	1	0	0	0	0
K07098	K07098 uncharacterized protein	1	1	1	1	1	1	0
K02238	K02238 comEC; competence protein ComEC	1	1	1	0	0	1	1
K02674	K02674 pilY1; type IV pilus assembly protein PilY1	0	0	0	0	1	0	0
K01448	K01448 amiABC; N-acetylmuramoyl-L-alanine amidase [EC:3.5.1.28]	3	1	1	3	2	2	2
K02316	K02316 dnaG; DNA primase [EC:2.7.7.101]	1	0	1	1	1	1	1
K03500	K03500 rsmB; 16S rRNA (cytosine967-C5)-methyltransferase [EC:2.1.1.176]	0	1	1	1	0	0	0
K02025	K02025 ABC.MS.P; multiple sugar transport system permease protein	2	0	0	0	1	0	0
K14742	K14742 tsaB; tRNA threonylcarbamoyladenosine biosynthesis protein TsaB	1	1	1	1	1	1	1
K19997	K19997 gnu; GlcNAc-P-P-Und epimerase [EC:5.1.3.26]	0	1	1	0	0	0	0
K02986	K02986 RP-S4; small subunit ribosomal protein S4	1	1	1	1	1	1	1
K00611	K00611 OTC; ornithine carbamoyltransferase [EC:2.1.3.3]	0	1	1	1	1	1	1
K03733	K03733 xerC; integrase/recombinase XerC	1	1	2	1	0	0	1
K02876	K02876 RP-L15; large subunit ribosomal protein L15	1	1	1	1	1	1	1
K03808	K03808 pqiA; paraquat-inducible protein A	0	1	1	1	0	0	0
K00981	K00981 E2.7.7.41; phosphatidate cytidylyltransferase [EC:2.7.7.41]	1	1	1	1	1	1	1
K09747	K09747 ebfC; nucleoid-associated protein EbfC	1	1	1	1	1	1	1
K05799	K05799 pdhR; GntR family transcriptional regulator, transcriptional repressor for pyruvate dehydrogenase complex	0	3	2	0	0	1	0
K05773	K05773 tupB; tungstate transport system permease protein	0	1	0	0	0	1	0
K13566	K13566 NIT2; omega-amidase [EC:3.5.1.3]	0	0	0	1	0	0	0
K01872	K01872 AARS; alanyl-tRNA synthetase [EC:6.1.1.7]	0	0	0	1	1	1	1
K03709	K03709 troR; DtxR family transcriptional regulator, Mn-dependent transcriptional regulator	0	1	0	0	1	1	0
K01908	K01908 ACSS3; propionyl-CoA synthetase [EC:6.2.1.17]	0	1	1	0	0	0	0
K02343	K02343 dnaX; DNA polymerase III subunit gamma/tau [EC:2.7.7.7]	0	1	1	1	1	1	1
K06944	K06944 DRG; developmentally-regulated GTP-binding protein [EC:3.6.5.-]	0	0	0	1	0	0	0
K21929	K21929 udg; uracil-DNA glycosylase [EC:3.2.2.27]	1	0	0	1	1	1	0
K00859	K00859 coaE; dephospho-CoA kinase [EC:2.7.1.24]	1	1	1	0	1	1	1
K10778	K10778 ada; AraC family transcriptional regulator, regulatory protein of adaptative response / methylated-DNA-[protein]-cysteine methyltransferase [EC:2.1.1.63]	0	1	1	0	0	0	0
K01469	K01469 OPLAH; 5-oxoprolinase (ATP-hydrolysing) [EC:3.5.2.9]	0	1	1	0	0	0	0
K05299	K05299 fdhA; formate dehydrogenase (NADP+) alpha subunit [EC:1.17.1.10]	1	1	1	0	1	0	1
K03648	K03648 UNG; uracil-DNA glycosylase [EC:3.2.2.27]	0	1	1	0	0	0	0
K05837	K05837 rodA; rod shape determining protein RodA	1	1	1	1	1	1	0
K03617	K03617 rnfA; H+/Na+-translocating ferredoxin:NAD+ oxidoreductase subunit A	1	0	1	1	1	2	1
K15496	K15496 wtpB; molybdate/tungstate transport system permease protein	1	0	0	0	1	0	1
K02034	K02034 ABC.PE.P1; peptide/nickel transport system permease protein	2	6	3	1	1	1	0
K00574	K00574 cfa; cyclopropane-fatty-acyl-phospholipid synthase [EC:2.1.1.79]	1	0	0	2	1	1	1
K02458	K02458 gspI; general secretion pathway protein I	0	0	0	1	0	0	1
K00784	K00784 rnz; ribonuclease Z [EC:3.1.26.11]	0	0	0	1	1	0	1
K14086	K14086 echA; ech hydrogenase subunit A	0	0	0	0	0	0	1
K01887	K01887 RARS; arginyl-tRNA synthetase [EC:6.1.1.19]	0	0	1	0	1	1	1
K07064	K07064 uncharacterized protein	0	0	0	1	0	0	0
K01653	K01653 E2.2.1.6S; acetolactate synthase I/III small subunit [EC:2.2.1.6]	1	1	1	0	1	1	0
K06890	K06890 uncharacterized protein	1	1	1	1	0	0	1
K00950	K00950 folK; 2-amino-4-hydroxy-6-hydroxymethyldihydropteridine diphosphokinase [EC:2.7.6.3]	0	1	1	1	0	1	1
K02592	K02592 nifN; nitrogenase molybdenum-iron protein NifN	1	0	0	0	1	0	0
K02067	K02067 mlaD; phospholipid/cholesterol/gamma-HCH transport system substrate-binding protein	3	1	1	0	3	2	2
K16147	K16147 glgE; starch synthase (maltosyl-transferring) [EC:2.4.99.16]	1	0	0	0	0	1	0
K00002	K00002 AKR1A1; alcohol dehydrogenase (NADP+) [EC:1.1.1.2]	0	0	1	0	0	0	0
K00088	K00088 IMPDH; IMP dehydrogenase [EC:1.1.1.205]	1	1	1	1	1	2	1
K05366	K05366 mrcA; penicillin-binding protein 1A [EC:2.4.1.129 3.4.16.4]	2	1	1	2	1	2	2
K07037	K07037 pgpH; cyclic-di-AMP phosphodiesterase PgpH [EC:3.1.4.-]	1	0	0	1	1	0	0
K03595	K03595 era; GTPase	0	1	1	1	0	1	1
K01596	K01596 E4.1.1.32; phosphoenolpyruvate carboxykinase (GTP) [EC:4.1.1.32]	0	1	1	1	0	2	0
K03412	K03412 cheB; two-component system, chemotaxis family, protein-glutamate methylesterase/glutaminase [EC:3.1.1.61 3.5.1.44]	0	0	0	2	0	0	0
K06861	K06861 lptB; lipopolysaccharide export system ATP-binding protein [EC:7.5.2.5]	1	1	0	1	1	1	1
K11527	K11527 two-component system	2	0	0	1	1	3	1
K01154	K01154 hsdS; type I restriction enzyme, S subunit [EC:3.1.21.3]	0	0	0	0	0	0	3
K08304	K08304 mltA; membrane-bound lytic murein transglycosylase A [EC:4.2.2.-]	1	1	1	1	1	1	0
K14347	K14347 SLC10A7; solute carrier family 10 (sodium/bile acid cotransporter), member 7	0	2	1	1	0	0	0
K00975	K00975 glgC; glucose-1-phosphate adenylyltransferase [EC:2.7.7.27]	1	2	2	0	1	0	1
K03110	K03110 ftsY; fused signal recognition particle receptor	1	0	0	1	1	1	0
K04070	K04070 pflX; putative pyruvate formate lyase activating enzyme [EC:1.97.1.4]	1	1	0	2	1	1	1
K00986	K00986 ltrA; RNA-directed DNA polymerase [EC:2.7.7.49]	0	1	0	1	0	1	0
K02871	K02871 RP-L13; large subunit ribosomal protein L13	1	1	1	1	1	1	1
K00616	K00616 E2.2.1.2; transaldolase [EC:2.2.1.2]	1	2	1	1	1	1	2
K03695	K03695 clpB; ATP-dependent Clp protease ATP-binding subunit ClpB	1	1	1	1	1	1	1
K01696	K01696 trpB; tryptophan synthase beta chain [EC:4.2.1.20]	0	1	0	1	1	1	0
K01923	K01923 purC; phosphoribosylaminoimidazole-succinocarboxamide synthase [EC:6.3.2.6]	1	1	0	1	1	1	1
K08352	K08352 phsA; thiosulfate reductase / polysulfide reductase chain A [EC:1.8.5.5]	0	2	2	0	0	1	0
K00019	K00019 BDH1; 3-hydroxybutyrate dehydrogenase [EC:1.1.1.30]	0	1	1	0	0	0	0
K00343	K00343 nuoN; NADH-quinone oxidoreductase subunit N [EC:7.1.1.2]	0	2	1	0	0	0	0
K00620	K00620 argJ; glutamate N-acetyltransferase / amino-acid N-acetyltransferase [EC:2.3.1.35 2.3.1.1]	1	1	1	1	1	1	1
K00374	K00374 narI; nitrate reductase gamma subunit [EC:1.7.5.1 1.7.99.-]	1	1	1	1	1	1	1
K00797	K00797 speE; spermidine synthase [EC:2.5.1.16]	1	1	0	0	1	0	0
K13590	K13590 dgcB; diguanylate cyclase [EC:2.7.7.65]	0	0	0	0	0	1	0
K06204	K06204 dksA; DnaK suppressor protein	1	2	2	2	1	1	2
K02963	K02963 RP-S18; small subunit ribosomal protein S18	0	1	0	0	0	1	1
K01849	K01849 E5.4.99.2B; methylmalonyl-CoA mutase, C-terminal domain [EC:5.4.99.2]	0	0	0	0	0	3	0
K02392	K02392 flgG; flagellar basal-body rod protein FlgG	0	0	1	0	0	1	0
K22900	K22900 TRMO; tRNA (adenine37-N6)-methyltransferase [EC:2.1.1.-]	2	1	1	1	1	2	2
K03517	K03517 nadA; quinolinate synthase [EC:2.5.1.72]	1	0	0	1	1	1	0
K03753	K03753 mobB; molybdopterin-guanine dinucleotide biosynthesis adapter protein	0	1	0	1	0	1	0
K12410	K12410 npdA; NAD-dependent deacetylase [EC:2.3.1.286]	0	0	0	0	0	1	1
K01940	K01940 argG; argininosuccinate synthase [EC:6.3.4.5]	1	1	1	1	1	1	1
K11783	K11783 mqnB; futalosine hydrolase [EC:3.2.2.26]	1	0	0	0	1	0	0
K04759	K04759 feoB; ferrous iron transport protein B	1	2	2	2	1	1	1
K25182	K25182 ybhF; drug efflux transport system ATP-binding protein	0	1	1	0	0	0	0
K06901	K06901 pbuG; adenine/guanine/hypoxanthine permease	0	1	1	0	0	0	0
K18672	K18672 dacA; diadenylate cyclase [EC:2.7.7.85]	0	1	1	1	0	1	0
K15022	K15022 fdhB; formate dehydrogenase (NADP+) beta subunit [EC:1.17.1.10]	0	0	1	2	0	1	1
K05566	K05566 mnhB; multicomponent Na+:H+ antiporter subunit B	0	1	1	0	0	1	0
K17828	K17828 pyrDI; dihydroorotate dehydrogenase (NAD+) catalytic subunit [EC:1.3.1.14]	1	1	1	1	1	1	1
K22084	K22084 mgdA; methylglutamate dehydrogenase subunit A [EC:1.5.99.5]	0	0	0	0	0	1	0
K01256	K01256 pepN; aminopeptidase N [EC:3.4.11.2]	0	1	1	1	0	0	0
K05820	K05820 hcaT; MFS transporter, PPP family, 3-phenylpropionic acid transporter	0	0	0	2	0	0	0
K04033	K04033 eutR; AraC family transcriptional regulator, ethanolamine operon transcriptional activator	0	0	1	0	0	0	0
K25027	K25027 btuC; cobalamin transport system permease protein	0	0	0	1	1	1	1
K02557	K02557 motB; chemotaxis protein MotB	0	3	3	0	0	4	0
K07221	K07221 oprO_P; phosphate-selective porin OprO and OprP	0	1	1	0	0	1	0
K03636	K03636 moaD; sulfur-carrier protein	0	1	1	0	0	0	0
K01493	K01493 comEB; dCMP deaminase [EC:3.5.4.12]	0	1	1	1	1	1	1
K05816	K05816 ugpC; sn-glycerol 3-phosphate transport system ATP-binding protein [EC:7.6.2.10]	0	2	2	0	0	0	0
K02204	K02204 thrB2; homoserine kinase type II [EC:2.7.1.39]	0	1	1	0	0	0	0
K07319	K07319 yhdJ; adenine-specific DNA-methyltransferase [EC:2.1.1.72]	0	0	0	0	0	0	1
K10037	K10037 glnP; glutamine transport system permease protein	0	1	0	0	0	0	0
K08358	K08358 ttrB; tetrathionate reductase subunit B	0	3	2	0	0	1	0
K03470	K03470 rnhB; ribonuclease HII [EC:3.1.26.4]	1	1	1	1	1	1	1
K19158	K19158 yoeB; toxin YoeB [EC:3.1.-.-]	1	0	0	0	1	0	0
K05929	K05929 E2.1.1.103; phosphoethanolamine N-methyltransferase [EC:2.1.1.103]	0	0	0	1	0	0	0
K03168	K03168 topA; DNA topoisomerase I [EC:5.6.2.1]	1	0	0	1	1	1	1
K12340	K12340 tolC; outer membrane protein	0	3	3	0	1	0	1
K20038	K20038 cutC; choline trimethylamine-lyase [EC:4.3.99.4]	0	1	1	0	0	0	0
K15580	K15580 oppA; oligopeptide transport system substrate-binding protein	0	0	0	1	0	0	0
K07502	K07502 yprB; uncharacterized protein	1	0	0	1	1	0	1
K07588	K07588 MMAA; GTPase [EC:3.6.5.-]	0	1	1	1	0	2	0
K15789	K15789 TDH; threonine 3-dehydrogenase [EC:1.1.1.103]	0	0	0	0	0	1	0
K03218	K03218 rlmB; 23S rRNA (guanosine2251-2'-O)-methyltransferase [EC:2.1.1.185]	1	0	0	1	1	1	1
K03424	K03424 tatD; TatD DNase family protein [EC:3.1.21.-]	0	1	2	1	0	1	1
K17950	K17950 cuyA; L-cysteate sulfo-lyase [EC:4.4.1.25]	0	1	1	0	0	0	0
K06871	K06871 uncharacterized protein	1	0	0	0	0	0	0
K07020	K07020 uncharacterized protein	0	0	0	1	0	0	0
K19265	K19265 gpr; L-glyceraldehyde 3-phosphate reductase [EC:1.1.1.-]	0	1	1	0	0	0	0
K01934	K01934 MTHFS; 5-formyltetrahydrofolate cyclo-ligase [EC:6.3.3.2]	1	1	1	1	0	1	0
K01751	K01751 E4.3.1.15; diaminopropionate ammonia-lyase [EC:4.3.1.15]	0	1	1	0	0	0	0
K03455	K03455 TC.KEF; monovalent cation:H+ antiporter-2, CPA2 family	0	0	0	1	0	0	0
K02357	K02357 tsf; elongation factor Ts	1	1	1	1	1	1	1
K02040	K02040 pstS; phosphate transport system substrate-binding protein	1	0	0	1	0	1	0
K03551	K03551 ruvB; holliday junction DNA helicase RuvB [EC:5.6.2.4]	1	1	1	0	1	1	1
K07726	K07726 putative transcriptional regulator	0	0	1	0	0	0	1
K02404	K02404 flhF; flagellar biosynthesis protein FlhF	0	1	1	0	0	1	0
K03642	K03642 rlpA; rare lipoprotein A	1	0	0	1	1	1	1
K00965	K00965 galT; UDPglucose--hexose-1-phosphate uridylyltransferase [EC:2.7.7.12]	0	2	2	0	0	0	0
K22719	K22719 envC; murein hydrolase activator	1	1	1	1	1	1	0
K18889	K18889 mdlA; ATP-binding cassette, subfamily B, multidrug efflux pump	1	1	1	1	1	1	1
K02452	K02452 gspC; general secretion pathway protein C	1	0	0	1	1	0	1
K18979	K18979 queG; epoxyqueuosine reductase [EC:1.17.99.6]	0	1	0	0	0	2	0
K00163	K00163 aceE; pyruvate dehydrogenase E1 component [EC:1.2.4.1]	0	1	1	0	0	0	0
K03270	K03270 kdsC; 3-deoxy-D-manno-octulosonate 8-phosphate phosphatase (KDO 8-P phosphatase) [EC:3.1.3.45]	1	1	1	1	1	1	1
K09949	K09949 lpxI; UDP-2,3-diacylglucosamine hydrolase [EC:3.6.1.54]	1	1	1	1	1	0	0
K01821	K01821 praC; 4-oxalocrotonate tautomerase [EC:5.3.2.6]	0	1	1	0	0	0	0
K16567	K16567 exoQ; exopolysaccharide production protein ExoQ	0	0	1	1	0	0	0
K01736	K01736 aroC; chorismate synthase [EC:4.2.3.5]	1	1	0	1	1	1	1
K03342	K03342 pabBC; para-aminobenzoate synthetase / 4-amino-4-deoxychorismate lyase [EC:2.6.1.85 4.1.3.38]	0	1	0	0	0	0	0
K12953	K12953 ctpF; cation-transporting P-type ATPase F [EC:7.2.2.-]	0	1	1	0	0	0	0
K16092	K16092 btuB; vitamin B12 transporter	0	0	0	1	2	1	2
K00008	K00008 SORD; L-iditol 2-dehydrogenase [EC:1.1.1.14]	0	0	0	1	0	1	1
K02883	K02883 RP-L18e; large subunit ribosomal protein L18e	0	0	0	0	0	0	1
K01535	K01535 PMA1; H+-transporting ATPase [EC:7.1.2.1]	0	0	0	0	0	0	1
K03536	K03536 rnpA; ribonuclease P protein component [EC:3.1.26.5]	0	0	0	1	0	0	0
K03071	K03071 secB; preprotein translocase subunit SecB	0	1	0	0	0	0	0
K05576	K05576 ndhE; NAD(P)H-quinone oxidoreductase subunit 4L [EC:7.1.1.2]	0	1	1	0	0	0	0
K02890	K02890 RP-L22; large subunit ribosomal protein L22	1	1	1	1	1	1	1
K09126	K09126 uncharacterized protein	1	0	0	0	1	0	0
K00337	K00337 nuoH; NADH-quinone oxidoreductase subunit H [EC:7.1.1.2]	0	2	2	0	0	0	0
K03687	K03687 GRPE; molecular chaperone GrpE	1	1	1	1	1	1	1
K23144	K23144 UDP-N-acetylglucosamine diphosphorylase / glucose-1-phosphate thymidylyltransferase / UDP-N-acetylgalactosamine diphosphorylase / glucosamine-1-phosphate N-acetyltransferase / galactosamine-1-phosphate N-acetyltransferase [EC:2.7.7.23 2.7.7.24 2.7.7.83 2.3.1.157 2.3.1.276]	0	1	1	0	0	0	0
K04758	K04758 feoA; ferrous iron transport protein A	0	2	2	2	0	0	1
K01953	K01953 asnB; asparagine synthase (glutamine-hydrolysing) [EC:6.3.5.4]	2	0	0	5	4	3	1
K01817	K01817 trpF; phosphoribosylanthranilate isomerase [EC:5.3.1.24]	2	0	0	2	2	1	0
K02563	K02563 murG; UDP-N-acetylglucosamine--N-acetylmuramyl-(pentapeptide) pyrophosphoryl-undecaprenol N-acetylglucosamine transferase [EC:2.4.1.227]	1	1	1	1	1	1	0
K11175	K11175 purN; phosphoribosylglycinamide formyltransferase 1 [EC:2.1.2.2]	1	1	0	1	1	1	1
K24180	K24180 mleP; malate permease and related proteins	0	2	1	1	0	0	0
K00239	K00239 sdhA; succinate dehydrogenase flavoprotein subunit [EC:1.3.5.1]	0	1	1	2	0	1	1
K01848	K01848 E5.4.99.2A; methylmalonyl-CoA mutase, N-terminal domain [EC:5.4.99.2]	0	0	0	0	0	4	0
K13990	K13990 FTCD; glutamate formiminotransferase / formiminotetrahydrofolate cyclodeaminase [EC:2.1.2.5 4.3.1.4]	0	1	1	0	0	0	0
K16887	K16887 qmoC; quinone-modifying oxidoreductase, subunit QmoC	1	1	1	1	1	0	1
K23975	K23975 E2.8.1.16; L-aspartate semialdehyde sulfurtransferase [EC:2.8.1.16]	1	0	0	1	0	1	1
K01749	K01749 hemC; hydroxymethylbilane synthase [EC:2.5.1.61]	1	1	0	1	0	1	1
K00018	K00018 hprA; glycerate dehydrogenase [EC:1.1.1.29]	0	1	1	0	0	0	0
K19166	K19166 higB; mRNA interferase HigB [EC:3.1.-.-]	0	0	0	0	1	1	0
K00350	K00350 nqrE; Na+-transporting NADH:ubiquinone oxidoreductase subunit E [EC:7.2.1.1]	0	0	0	1	0	0	0
K07391	K07391 comM; magnesium chelatase family protein	1	0	0	1	1	1	1
K03723	K03723 mfd; transcription-repair coupling factor (superfamily II helicase) [EC:5.6.2.4]	0	1	0	1	1	1	1
K00198	K00198 cooS; anaerobic carbon-monoxide dehydrogenase catalytic subunit [EC:1.2.7.4]	0	1	0	0	1	1	2
K04088	K04088 hflK; modulator of FtsH protease HflK	1	1	1	0	1	1	1
K03387	K03387 ahpF; NADH-dependent peroxiredoxin subunit F [EC:1.8.1.-]	0	0	0	0	1	0	0
K01147	K01147 rnb; exoribonuclease II [EC:3.1.13.1]	1	1	1	1	1	1	1
K02035	K02035 ABC.PE.S; peptide/nickel transport system substrate-binding protein	2	7	6	2	2	4	0
K00575	K00575 cheR; chemotaxis protein methyltransferase CheR [EC:2.1.1.80]	0	1	1	1	0	0	0
K11645	K11645 fbaB; fructose-bisphosphate aldolase, class I [EC:4.1.2.13]	1	0	0	0	0	1	1
K07065	K07065 uncharacterized protein	0	0	1	1	0	1	0
K12063	K12063 traC; conjugal transfer ATP-binding protein TraC	0	0	0	0	1	0	0
K11927	K11927 rhlE; ATP-dependent RNA helicase RhlE [EC:3.6.4.13]	0	0	0	0	0	1	0
K07560	K07560 dtd; D-aminoacyl-tRNA deacylase [EC:3.1.1.96]	1	1	0	0	0	1	1
K09488	K09488 TRAP1; TNF receptor-associated protein 1	0	1	1	0	0	0	0
K02838	K02838 frr; ribosome recycling factor	1	1	1	1	1	1	1
K01996	K01996 livF; branched-chain amino acid transport system ATP-binding protein	0	3	3	3	0	7	0
K02428	#N/A	0	1	1	1	1	1	1
K01895	K01895 ACSS1_2; acetyl-CoA synthetase [EC:6.2.1.1]	0	2	1	0	1	1	1
K01057	K01057 PGLS; 6-phosphogluconolactonase [EC:3.1.1.31]	0	0	0	1	0	0	1
K03179	K03179 ubiA; 4-hydroxybenzoate polyprenyltransferase [EC:2.5.1.39]	1	0	0	1	1	0	0
K02992	K02992 RP-S7; small subunit ribosomal protein S7	1	1	1	1	0	1	1
K03394	K03394 cobI-cbiL; precorrin-2/cobalt-factor-2 C20-methyltransferase [EC:2.1.1.130 2.1.1.151]	1	1	1	0	1	0	1
K02911	K02911 RP-L32; large subunit ribosomal protein L32	0	1	1	1	0	0	0
K08305	K08305 mltB; membrane-bound lytic murein transglycosylase B [EC:4.2.2.-]	1	2	2	1	1	1	1
K02276	K02276 coxC; cytochrome c oxidase subunit III [EC:7.1.1.9]	0	0	1	0	0	0	0
K03587	K03587 ftsI; cell division protein FtsI (penicillin-binding protein 3) [EC:3.4.16.4]	1	0	0	1	1	1	1
K00974	K00974 cca; tRNA nucleotidyltransferase (CCA-adding enzyme) [EC:2.7.7.72 3.1.3.- 3.1.4.-]	0	2	1	2	1	1	1
K00943	K00943 tmk; dTMP kinase [EC:2.7.4.9]	1	1	1	0	1	1	1
K00024	K00024 mdh; malate dehydrogenase [EC:1.1.1.37]	1	0	1	1	1	1	0
K02459	K02459 gspJ; general secretion pathway protein J	1	0	0	1	1	0	1
K02663	K02663 pilN; type IV pilus assembly protein PilN	1	1	1	1	1	1	1
K00759	K00759 APRT; adenine phosphoribosyltransferase [EC:2.4.2.7]	0	1	1	0	0	0	0
K00145	K00145 argC; N-acetyl-gamma-glutamyl-phosphate reductase [EC:1.2.1.38]	1	1	1	1	1	1	1
K03694	K03694 clpA; ATP-dependent Clp protease ATP-binding subunit ClpA	0	1	0	1	0	0	0
K01468	K01468 hutI; imidazolonepropionase [EC:3.5.2.7]	0	1	1	0	0	0	0
K03046	K03046 rpoC; DNA-directed RNA polymerase subunit beta' [EC:2.7.7.6]	1	1	1	1	1	1	1
K00858	K00858 ppnK; NAD+ kinase [EC:2.7.1.23]	1	1	1	1	1	1	1
K07006	K07006 uncharacterized protein	1	0	0	0	1	0	0
K00033	K00033 PGD; 6-phosphogluconate dehydrogenase [EC:1.1.1.44 1.1.1.343]	0	1	1	1	0	0	0
K09131	K09131 uncharacterized protein	0	0	1	1	0	0	1
K18331	K18331 hndC; NADP-reducing hydrogenase subunit HndC [EC:1.12.1.3]	0	1	1	2	0	0	0
K02601	K02601 nusG; transcription termination/antitermination protein NusG	1	1	1	1	0	1	1
K02422	K02422 fliS; flagellar secretion chaperone FliS	0	1	0	0	0	0	0
K03100	K03100 lepB; signal peptidase I [EC:3.4.21.89]	1	1	1	1	1	1	1
K01426	K01426 E3.5.1.4; amidase [EC:3.5.1.4]	0	1	1	1	0	0	0
K00606	K00606 panB; 3-methyl-2-oxobutanoate hydroxymethyltransferase [EC:2.1.2.11]	0	1	0	0	0	0	0
K01935	K01935 bioD; dethiobiotin synthetase [EC:6.3.3.3]	1	0	0	0	1	0	0
K03521	K03521 fixA; electron transfer flavoprotein beta subunit	0	2	2	3	0	2	0
K02573	K02573 napG; ferredoxin-type protein NapG	0	1	1	0	0	0	0
K08281	K08281 pncA; nicotinamidase/pyrazinamidase [EC:3.5.1.19 3.5.1.-]	0	0	0	1	0	1	1
K21498	K21498 higA-1; antitoxin HigA-1	1	2	1	2	0	0	0
K07689	K07689 uvrY; two-component system, NarL family, invasion response regulator UvrY	0	1	0	0	0	0	0
K06911	K06911 PIR; quercetin 2,3-dioxygenase [EC:1.13.11.24]	0	2	2	0	0	0	0
K07075	K07075 uncharacterized protein	0	1	1	3	0	1	0
K00766	K00766 trpD; anthranilate phosphoribosyltransferase [EC:2.4.2.18]	1	1	1	2	1	1	2
K09740	K09740 uncharacterized protein	1	0	0	1	1	1	1
K01462	K01462 PDF; peptide deformylase [EC:3.5.1.88]	0	1	1	1	1	1	1
K02053	K02053 ABC.SP.P; putative spermidine/putrescine transport system permease protein	0	1	0	0	0	0	0
K00283	K00283 gcvPB; glycine dehydrogenase subunit 2 [EC:1.4.4.2]	0	1	1	1	0	1	0
K03734	K03734 apbE; FAD:protein FMN transferase [EC:2.7.1.180]	1	0	0	0	0	1	1
K22579	K22579 rph; rifampicin phosphotransferase [EC:2.7.9.6]	0	0	0	1	0	0	1
K00060	K00060 tdh; threonine 3-dehydrogenase [EC:1.1.1.103]	0	1	1	0	0	0	0
K08997	K08997 SELENOO; protein adenylyltransferase [EC:2.7.7.108]	0	1	1	0	0	0	0
K02945	K02945 RP-S1; small subunit ribosomal protein S1	1	2	1	1	1	2	1
K07793	K07793 tctA; putative tricarboxylic transport membrane protein	0	0	1	0	0	0	0
K03321	K03321 TC.SULP; sulfate permease, SulP family	0	3	2	0	0	1	0
K14287	K14287 ybdL; methionine transaminase [EC:2.6.1.88]	0	0	0	1	0	0	0
K09777	K09777 remA; extracellular matrix regulatory protein A	0	0	0	0	0	1	0
K02527	K02527 kdtA; 3-deoxy-D-manno-octulosonic-acid transferase [EC:2.4.99.12 2.4.99.13 2.4.99.14 2.4.99.15]	1	2	2	0	1	0	1
K03169	K03169 topB; DNA topoisomerase III [EC:5.6.2.1]	0	1	1	0	0	0	0
K00290	K00290 LYS1; saccharopine dehydrogenase (NAD+, L-lysine forming) [EC:1.5.1.7]	0	2	2	0	0	0	0
K19745	K19745 acuI; acrylyl-CoA reductase (NADPH) [EC:1.3.1.-]	0	1	1	0	0	0	0
K19159	K19159 yefM; antitoxin YefM	1	0	0	1	1	0	1
K00012	K00012 UGDH; UDPglucose 6-dehydrogenase [EC:1.1.1.22]	1	1	1	0	1	0	1
K00111	K00111 glpA; glycerol-3-phosphate dehydrogenase [EC:1.1.5.3]	0	4	3	0	0	2	0
K09013	K09013 sufC; Fe-S cluster assembly ATP-binding protein	1	0	0	1	1	2	1
K01092	K01092 E3.1.3.25; myo-inositol-1(or 4)-monophosphatase [EC:3.1.3.25]	1	0	0	1	1	1	1
K16182	K16182 pylD; 3-methylornithyl-N6-L-lysine dehydrogenase [EC:1.4.1.-]	0	1	1	0	0	0	0
K02501	K02501 hisH; imidazole glycerol-phosphate synthase subunit HisH [EC:4.3.2.10]	1	0	0	0	1	0	1
K03307	K03307 TC.SSS; solute:Na+ symporter, SSS family	0	0	0	0	0	1	1
K02405	K02405 fliA; RNA polymerase sigma factor FliA	1	1	1	0	1	1	0
K23537	K23537 nupA; general nucleoside transport system ATP-binding protein	0	2	2	0	0	0	0
K17686	K17686 copA; P-type Cu+ transporter [EC:7.2.2.8]	0	0	0	0	0	1	1
K05515	K05515 mrdA; penicillin-binding protein 2 [EC:3.4.16.4]	1	1	1	1	1	1	0
K00705	K00705 malQ; 4-alpha-glucanotransferase [EC:2.4.1.25]	0	1	1	0	0	1	1
K00261	K00261 GLUD1_2; glutamate dehydrogenase (NAD(P)+) [EC:1.4.1.3]	0	0	0	0	1	0	0
K02116	K02116 atpI; ATP synthase protein I	1	1	0	2	2	2	1
K03621	K03621 plsX; phosphate acyltransferase [EC:2.3.1.274]	0	1	1	0	0	0	0
K01262	K01262 pepP; Xaa-Pro aminopeptidase [EC:3.4.11.9]	0	0	0	0	1	2	1
K01955	K01955 carB; carbamoyl-phosphate synthase large subunit [EC:6.3.5.5]	1	1	1	0	2	2	1
K07736	K07736 carD; CarD family transcriptional regulator, regulator of rRNA transcription	0	0	1	0	0	0	1
K06920	K06920 queC; 7-cyano-7-deazaguanine synthase [EC:6.3.4.20]	1	0	0	1	1	1	1
K07182	K07182 CBS domain-containing protein	0	1	0	1	0	1	1
K13985	K13985 NAPEPLD; N-acyl-phosphatidylethanolamine-hydrolysing phospholipase D [EC:3.1.4.54]	1	0	0	0	1	0	0
K04077	K04077 groEL; chaperonin GroEL [EC:5.6.1.7]	0	0	1	0	0	1	0
K22224	K22224 acdB; acetate---CoA ligase (ADP-forming) subunit beta [EC:6.2.1.13]	0	1	1	0	0	0	0
K00761	K00761 upp; uracil phosphoribosyltransferase [EC:2.4.2.9]	0	1	1	0	0	0	0
K03562	K03562 tolQ; biopolymer transport protein TolQ	1	1	1	1	1	1	0
K20531	K20531 trbF; type IV secretion system protein TrbF	0	0	0	0	1	0	0
K14170	K14170 pheA; chorismate mutase / prephenate dehydratase [EC:5.4.99.5 4.2.1.51]	1	0	0	0	1	0	0
K02461	K02461 gspL; general secretion pathway protein L	1	1	1	1	1	1	2
K01153	K01153 hsdR; type I restriction enzyme, R subunit [EC:3.1.21.3]	1	0	0	0	0	0	0
K00627	K00627 DLAT; pyruvate dehydrogenase E2 component (dihydrolipoamide acetyltransferase) [EC:2.3.1.12]	0	1	0	1	0	0	0
K00053	K00053 ilvC; ketol-acid reductoisomerase [EC:1.1.1.86]	1	1	0	1	1	1	0
K02033	K02033 ABC.PE.P; peptide/nickel transport system permease protein	2	7	5	1	1	2	1
K03526	K03526 gcpE; (E)-4-hydroxy-3-methylbut-2-enyl-diphosphate synthase [EC:1.17.7.1 1.17.7.3]	1	1	0	1	0	1	1
K00790	K00790 murA; UDP-N-acetylglucosamine 1-carboxyvinyltransferase [EC:2.5.1.7]	0	1	1	1	1	1	1
K01525	K01525 apaH; bis(5'-nucleosyl)-tetraphosphatase (symmetrical) [EC:3.6.1.41]	0	1	1	0	0	0	0
K02483	K02483 two-component system	2	1	1	2	0	1	0
K07456	K07456 mutS2; DNA mismatch repair protein MutS2	0	0	0	0	0	1	1
K01710	K01710 rfbB; dTDP-glucose 4,6-dehydratase [EC:4.2.1.46]	0	1	1	0	1	1	1
K06024	K06024 scpB; segregation and condensation protein B	1	0	0	0	1	0	0
K06974	K06974 amzA; archaemetzincin [EC:3.4.-.-]	0	0	0	1	0	0	0
K01918	K01918 panC; pantoate--beta-alanine ligase [EC:6.3.2.1]	0	1	1	1	1	1	1
K12448	K12448 UXE; UDP-arabinose 4-epimerase [EC:5.1.3.5]	1	0	0	0	1	0	0
K03719	K03719 lrp; Lrp/AsnC family transcriptional regulator, leucine-responsive regulatory protein	0	3	2	0	0	0	0
K07063	K07063 uncharacterized protein	0	0	0	0	1	0	0
K02009	K02009 cbiN; cobalt/nickel transport protein	1	1	1	0	1	1	1
K18336	K18336 lra6; 2,4-didehydro-3-deoxy-L-rhamnonate hydrolase [EC:3.7.1.26]	0	0	0	1	0	0	0
K02490	K02490 spo0F; two-component system, response regulator, stage 0 sporulation protein F	0	1	1	0	0	0	0
K00783	K00783 rlmH; 23S rRNA (pseudouridine1915-N3)-methyltransferase [EC:2.1.1.177]	1	1	1	0	1	0	0
K13292	K13292 lgt; phosphatidylglycerol---prolipoprotein diacylglyceryl transferase [EC:2.5.1.145]	0	1	0	0	1	1	0
K00544	K00544 BHMT; betaine-homocysteine S-methyltransferase [EC:2.1.1.5]	0	0	0	1	0	0	0
K09136	K09136 ycaO; ribosomal protein S12 methylthiotransferase accessory factor	1	2	2	1	1	1	0
K00573	K00573 E2.1.1.77; protein-L-isoaspartate(D-aspartate) O-methyltransferase [EC:2.1.1.77]	2	2	2	1	2	2	2
K00813	K00813 aspC; aspartate aminotransferase [EC:2.6.1.1]	0	0	1	0	0	0	0
K01625	K01625 eda; 2-dehydro-3-deoxyphosphogluconate aldolase / (4S)-4-hydroxy-2-oxoglutarate aldolase [EC:4.1.2.14 4.1.3.42]	0	0	0	0	0	0	1
K02012	K02012 afuA; iron(III) transport system substrate-binding protein	0	4	3	1	0	0	0
K01989	K01989 putative tryptophan/tyrosine transport system substrate-binding protein	0	2	2	0	1	1	0
K01893	K01893 NARS; asparaginyl-tRNA synthetase [EC:6.1.1.22]	0	1	0	1	1	0	0
K07335	K07335 bmpA; basic membrane protein A and related proteins	0	1	2	0	0	0	0
K02111	K02111 ATPF1A; F-type H+/Na+-transporting ATPase subunit alpha [EC:7.1.2.2 7.2.2.1]	2	0	0	1	2	1	1
K03702	K03702 uvrB; excinuclease ABC subunit B	0	1	1	1	1	1	1
K09812	K09812 ftsE; cell division transport system ATP-binding protein	1	1	1	1	1	1	0
K01879	K01879 glyS; glycyl-tRNA synthetase beta chain [EC:6.1.1.14]	1	1	1	1	1	1	1
K03578	K03578 hrpA; ATP-dependent helicase HrpA [EC:3.6.4.13]	0	1	1	1	0	0	0
K06203	K06203 cysZ; CysZ protein	0	1	0	1	0	1	0
K04023	K04023 eutH; ethanolamine transporter	0	1	1	0	0	0	0
K00266	K00266 gltD; glutamate synthase (NADPH) small chain [EC:1.4.1.13]	0	1	1	0	0	0	0
K03979	K03979 obgE; GTPase [EC:3.6.5.-]	1	1	0	1	1	1	1
K01778	K01778 dapF; diaminopimelate epimerase [EC:5.1.1.7]	1	1	1	1	1	1	1
K01588	K01588 purE; 5-(carboxyamino)imidazole ribonucleotide mutase [EC:5.4.99.18]	0	0	0	0	0	1	1
K03980	K03980 murJ; putative peptidoglycan lipid II flippase	1	0	0	1	1	1	1
K01207	K01207 nagZ; beta-N-acetylhexosaminidase [EC:3.2.1.52]	1	1	1	0	1	1	1
K06714	K06714 rocR; arginine utilization regulatory protein	0	0	1	0	0	0	0
K23077	K23077 dsrC; dissimilatory sulfite reductase related protein	1	1	1	1	0	1	1
K05939	K05939 aas; acyl-[acyl-carrier-protein]-phospholipid O-acyltransferase / long-chain-fatty-acid--[acyl-carrier-protein] ligase [EC:2.3.1.40 6.2.1.20]	0	1	1	0	0	0	0
K11784	K11784 mqnC; cyclic dehypoxanthinyl futalosine synthase [EC:1.21.98.1]	1	0	0	1	1	0	0
K24956	K24956 ZBTB8OS; protein archease	2	0	0	0	0	1	1
K06897	K06897 7	1	2	3	4	1	1	0
K03310	K03310 TC.AGCS; alanine or glycine:cation symporter, AGCS family	1	1	1	0	1	0	0
K13529	K13529 ada-alkA; AraC family transcriptional regulator, regulatory protein of adaptative response / DNA-3-methyladenine glycosylase II [EC:3.2.2.21]	0	0	1	0	0	0	0
K00945	K00945 cmk; CMP/dCMP kinase [EC:2.7.4.25]	1	1	1	0	0	1	1
K10001	K10001 gltI; glutamate/aspartate transport system substrate-binding protein	0	1	0	0	0	0	0
K08303	K08303 prtC; U32 family peptidase [EC:3.4.-.-]	0	2	2	1	1	1	0
K07030	K07030 fakA; fatty acid kinase [EC:2.7.2.18]	0	1	1	0	0	0	1
K00344	K00344 qor; NADPH:quinone reductase [EC:1.6.5.5]	0	1	1	0	0	0	0
K01924	K01924 murC; UDP-N-acetylmuramate--alanine ligase [EC:6.3.2.8]	1	1	1	1	1	1	0
K00174	K00174 korA; 2-oxoglutarate/2-oxoacid ferredoxin oxidoreductase subunit alpha [EC:1.2.7.3 1.2.7.11]	0	1	1	5	0	3	1
K03824	K03824 yhbS; putative acetyltransferase [EC:2.3.1.-]	0	1	1	0	0	0	0
K09969	K09969 aapJ; general L-amino acid transport system substrate-binding protein	0	3	3	0	0	0	0
K02841	K02841 waaC; lipopolysaccharide heptosyltransferase I [EC:2.4.99.23]	0	0	0	1	0	0	0
K02018	K02018 modB; molybdate transport system permease protein	0	0	0	0	1	0	0
K05844	K05844 rimK; ribosomal protein S6--L-glutamate ligase [EC:6.3.2.-]	2	0	1	3	2	2	3
K11752	K11752 ribD; diaminohydroxyphosphoribosylaminopyrimidine deaminase / 5-amino-6-(5-phosphoribosylamino)uracil reductase [EC:3.5.4.26 1.1.1.193]	1	1	1	1	0	1	1
K05873	K05873 cyaB; adenylate cyclase, class 2 [EC:4.6.1.1]	1	0	0	1	1	1	1
K12140	K12140 hyfE; hydrogenase-4 component E [EC:1.-.-.-]	0	0	0	1	0	0	0
K03572	K03572 mutL; DNA mismatch repair protein MutL	1	0	1	0	0	1	1
K02198	K02198 ccmF; cytochrome c-type biogenesis protein CcmF	0	0	0	0	0	1	0
K00259	K00259 ald; alanine dehydrogenase [EC:1.4.1.1]	0	1	1	1	0	0	0
K12370	K12370 dppC; dipeptide transport system permease protein	0	1	1	0	0	0	0
K03809	K03809 wrbA; NAD(P)H dehydrogenase (quinone) [EC:1.6.5.2]	0	1	1	1	0	0	0
K25153	K25153 gldG; gliding motility-associatede transport system auxiliary component	1	0	0	1	2	1	1
K01772	K01772 hemH; protoporphyrin/coproporphyrin ferrochelatase [EC:4.98.1.1 4.99.1.9]	1	1	1	0	1	1	0
K01933	K01933 purM; phosphoribosylformylglycinamidine cyclo-ligase [EC:6.3.3.1]	1	0	0	1	1	1	1
K02575	K02575 NRT; MFS transporter, NNP family, nitrate/nitrite transporter	0	0	0	1	0	1	0
K07396	K07396 putative protein-disulfide isomerase	0	0	1	0	0	0	0
K02586	K02586 nifD; nitrogenase molybdenum-iron protein alpha chain [EC:1.18.6.1]	1	0	0	0	1	0	0
K03833	K03833 selB; selenocysteine-specific elongation factor	1	1	1	1	1	1	1
K09931	K09931 uncharacterized protein	0	0	0	1	0	0	0
K03151	K03151 thiI; tRNA uracil 4-sulfurtransferase [EC:2.8.1.4]	0	0	0	1	0	0	0
K10535	K10535 hao; hydroxylamine dehydrogenase [EC:1.7.2.6]	2	2	2	1	2	1	2
K02203	K02203 thrH; phosphoserine / homoserine phosphotransferase [EC:3.1.3.3 2.7.1.39]	0	0	0	1	0	0	0
K06192	K06192 pqiB; paraquat-inducible protein B	0	0	0	1	0	0	0
K11181	K11181 dsrB; dissimilatory sulfite reductase beta subunit [EC:1.8.99.5]	0	2	1	0	0	1	1
K01449	K01449 cwlJ; N-acetylmuramoyl-L-alanine amidase [EC:3.5.1.28]	0	1	1	0	0	0	0
K02650	K02650 pilA; type IV pilus assembly protein PilA	0	0	0	0	0	2	0
K04034	K04034 bchE; anaerobic magnesium-protoporphyrin IX monomethyl ester cyclase [EC:1.21.98.3]	0	1	1	2	1	2	5
K02055	K02055 ABC.SP.S; putative spermidine/putrescine transport system substrate-binding protein	0	1	0	0	0	0	0
K07696	K07696 nreC; two-component system, NarL family, response regulator NreC	0	1	1	0	0	0	0
K02897	K02897 RP-L25; large subunit ribosomal protein L25	0	0	1	0	0	1	1
K09117	K09117 uncharacterized protein	0	0	0	1	0	0	0
K00330	K00330 nuoA; NADH-quinone oxidoreductase subunit A [EC:7.1.1.2]	0	2	2	1	0	0	0
K07001	K07001 NTE family protein	0	1	1	0	0	0	0
K03969	K03969 pspA; phage shock protein A	0	0	0	1	1	0	0
K01768	K01768 E4.6.1.1; adenylate cyclase [EC:4.6.1.1]	2	3	2	3	1	5	2
K19515	K19515 bamB; benzoyl-CoA reductase subunit BamB [EC:1.3.-.-]	0	0	0	1	0	0	0
K02884	K02884 RP-L19; large subunit ribosomal protein L19	1	1	1	1	1	1	0
K07102	K07102 amgK; N-acetylmuramate 1-kinase [EC:2.7.1.221]	0	1	1	0	0	0	0
K01869	K01869 LARS; leucyl-tRNA synthetase [EC:6.1.1.4]	1	1	1	1	0	1	1
K03568	K03568 tldD; TldD protein	0	0	0	0	0	1	1
K00459	K00459 ncd2; nitronate monooxygenase [EC:1.13.12.16]	1	1	1	0	0	0	0
K21420	K21420 bpt; leucyl-tRNA---protein transferase [EC:2.3.2.29]	0	1	1	0	0	0	0
K02386	K02386 flgA; flagellar basal body P-ring formation protein FlgA	0	0	1	0	0	1	0
K01960	K01960 pycB; pyruvate carboxylase subunit B [EC:6.4.1.1]	0	1	1	0	0	0	0
K01487	K01487 guaD; guanine deaminase [EC:3.5.4.3]	0	1	1	0	0	0	0
K22317	K22317 oleA; acyl-CoA:acyl-CoA alkyltransferase [EC:2.3.3.20]	0	1	1	0	0	0	0
K07154	K07154 hipA; serine/threonine-protein kinase HipA [EC:2.7.11.1]	1	0	0	2	2	0	0
K21416	K21416 acoA; acetoin:2,6-dichlorophenolindophenol oxidoreductase subunit alpha [EC:1.1.1.-]	0	1	1	0	0	0	0
K08744	K08744 CRLS; cardiolipin synthase (CMP-forming) [EC:2.7.8.41]	0	1	0	1	0	1	0
K00681	K00681 ggt; gamma-glutamyltranspeptidase / glutathione hydrolase [EC:2.3.2.2 3.4.19.13]	0	1	0	0	0	0	0
K02916	K02916 RP-L35; large subunit ribosomal protein L35	1	0	1	1	0	0	0
K03672	K03672 trxC; thioredoxin 2 [EC:1.8.1.8]	0	1	1	0	0	0	0
K07469	K07469 mop; aldehyde oxidoreductase [EC:1.2.99.7]	0	1	1	0	0	0	0
K01682	K01682 acnB; aconitate hydratase 2 / 2-methylisocitrate dehydratase [EC:4.2.1.3 4.2.1.99]	0	1	1	0	0	0	0
K09889	K09889 yjgA; ribosome-associated protein	0	1	0	0	0	0	0
K01912	K01912 paaK; phenylacetate-CoA ligase [EC:6.2.1.30]	0	2	2	2	0	4	0
K00164	K00164 OGDH; 2-oxoglutarate dehydrogenase E1 component [EC:1.2.4.2]	0	0	0	1	0	0	0
K05801	K05801 djlA; DnaJ like chaperone protein	0	1	1	0	0	1	1
K16872	K16872 E2.3.1.207; beta-ketodecanoyl-[acyl-carrier-protein] synthase [EC:2.3.1.207]	0	1	1	0	0	0	0
K07027	K07027 glycosyltransferase 2 family protein	0	0	1	1	0	1	1
K01991	K01991 wza; polysaccharide biosynthesis/export protein	1	1	1	3	4	0	0
K00703	K00703 glgA; starch synthase [EC:2.4.1.21]	2	1	1	1	1	2	1
K15256	K15256 cmoA; tRNA (cmo5U34)-methyltransferase [EC:2.1.1.-]	0	1	1	0	0	0	0
K02068	K02068 STAR1; UDP-glucose/iron transport system ATP-binding protein	0	1	1	0	0	0	0
K02652	K02652 pilB; type IV pilus assembly protein PilB	1	1	1	0	1	2	0
K03524	K03524 birA; BirA family transcriptional regulator, biotin operon repressor / biotin---[acetyl-CoA-carboxylase] ligase [EC:6.3.4.15]	0	3	2	1	0	0	0
K00087	K00087 ygeS; xanthine dehydrogenase molybdenum-binding subunit [EC:1.17.1.4]	0	1	1	0	0	0	0
K15635	K15635 apgM; 2,3-bisphosphoglycerate-independent phosphoglycerate mutase [EC:5.4.2.12]	1	1	1	1	1	1	1
K14126	K14126 mvhA; F420-non-reducing hydrogenase large subunit [EC:1.12.99.- 1.8.98.5]	0	1	1	0	0	1	0
K03177	K03177 truB; tRNA pseudouridine55 synthase [EC:5.4.99.25]	1	1	0	1	1	1	0
K14090	K14090 echE; ech hydrogenase subunit E	0	0	0	0	0	0	1
K03442	K03442 mscS; small conductance mechanosensitive channel	0	0	0	1	0	2	0
K07038	K07038 inner membrane protein	0	0	0	0	0	1	0
K14083	K14083 mttB; trimethylamine---corrinoid protein Co-methyltransferase [EC:2.1.1.250]	2	4	5	3	2	2	4
K07402	K07402 xdhC; xanthine dehydrogenase accessory factor	0	2	2	0	0	0	0
K11528	K11528 glmU; UDP-N-acetylglucosamine pyrophosphorylase [EC:2.7.7.23]	0	0	0	1	0	1	0
K14260	K14260 alaA; alanine-synthesizing transaminase [EC:2.6.1.66 2.6.1.2]	1	1	1	1	1	0	0
K08963	K08963 mtnA; methylthioribose-1-phosphate isomerase [EC:5.3.1.23]	0	0	1	0	1	1	1
K00332	K00332 nuoC; NADH-quinone oxidoreductase subunit C [EC:7.1.1.2]	0	1	1	1	0	0	0
K23265	K23265 purQ; phosphoribosylformylglycinamidine synthase subunit PurQ / glutaminase [EC:6.3.5.3 3.5.1.2]	1	0	0	1	1	1	1
K21405	K21405 acoR; sigma-54 dependent transcriptional regulator, acetoin dehydrogenase operon transcriptional activator AcoR	1	1	1	1	1	1	0
K03655	K03655 recG; ATP-dependent DNA helicase RecG [EC:5.6.2.4]	0	0	0	0	1	0	3
K20074	K20074 prpC; PPM family protein phosphatase [EC:3.1.3.16]	0	1	1	0	0	1	0
K19665	K19665 pssA; archaetidylserine synthase [EC:2.7.8.38]	0	0	0	0	1	0	0
K22226	K22226 ahbC; Fe-coproporphyrin III synthase	1	0	0	2	1	1	1
K14162	K14162 dnaE2; error-prone DNA polymerase [EC:2.7.7.7]	1	1	1	0	1	0	0
K07219	K07219 putative molybdopterin biosynthesis protein	2	1	0	0	2	1	2
K03570	K03570 mreC; rod shape-determining protein MreC	1	1	1	1	1	1	0
K12372	K12372 dppF; dipeptide transport system ATP-binding protein	0	1	1	0	0	0	0
K02806	K02806 ptsN; nitrogen PTS system EIIA component [EC:2.7.1.-]	1	0	0	3	1	1	1
K01770	K01770 ispF; 2-C-methyl-D-erythritol 2,4-cyclodiphosphate synthase [EC:4.6.1.12]	0	0	0	1	0	1	1
K24451	K24451 zim; modification methylase	0	0	0	1	0	0	1
K01356	K01356 lexA; repressor LexA [EC:3.4.21.88]	2	1	1	0	1	1	1
K01579	K01579 panD; aspartate 1-decarboxylase [EC:4.1.1.11]	1	0	0	0	1	1	1
K00632	K00632 fadA; acetyl-CoA acyltransferase [EC:2.3.1.16]	0	1	0	0	0	0	0
K07321	K07321 cooC; CO dehydrogenase maturation factor	2	2	2	3	2	1	1
K18707	K18707 mtaB; threonylcarbamoyladenosine tRNA methylthiotransferase MtaB [EC:2.8.4.5]	1	1	1	1	1	1	1
K03589	K03589 ftsQ; cell division protein FtsQ	1	1	1	1	1	1	0
K01802	K01802 E5.2.1.8; peptidylprolyl isomerase [EC:5.2.1.8]	0	2	2	0	0	0	0
K04744	K04744 lptD; LPS-assembly protein	2	1	0	1	1	1	1
K04773	K04773 sppA; protease IV [EC:3.4.21.-]	1	0	0	1	2	0	1
K02341	K02341 holB; DNA polymerase III subunit delta' [EC:2.7.7.7]	1	1	1	1	1	1	1
K03324	K03324 yjbB; phosphate:Na+ symporter	0	0	1	1	0	0	0
K22278	K22278 pgdA; peptidoglycan-N-acetylglucosamine deacetylase [EC:3.5.1.104]	0	0	0	0	0	1	0
K06959	K06959 tex; protein Tex	0	0	1	1	0	1	0
K00873	K00873 PK; pyruvate kinase [EC:2.7.1.40]	0	1	1	0	1	1	0
K03547	K03547 sbcD; DNA repair protein SbcD/Mre11	0	1	0	1	0	1	1
K02171	K02171 blaI; BlaI family transcriptional regulator, penicillinase repressor	0	1	1	0	0	0	0
K01693	K01693 hisB; imidazoleglycerol-phosphate dehydratase [EC:4.2.1.19]	1	1	1	1	1	1	0
K03436	K03436 fruR2; DeoR family transcriptional regulator, fructose operon transcriptional repressor	0	1	1	0	0	0	0
K00176	K00176 korD; 2-oxoglutarate ferredoxin oxidoreductase subunit delta [EC:1.2.7.3]	0	0	0	3	0	0	0
K01679	K01679 E4.2.1.2B; fumarate hydratase, class II [EC:4.2.1.2]	1	1	1	1	1	1	1
K03086	K03086 rpoD; RNA polymerase primary sigma factor	2	2	1	1	2	1	1
K00990	K00990 glnD; [protein-PII] uridylyltransferase [EC:2.7.7.59]	1	0	0	0	1	0	0
K16870	K16870 wbbL; N-acetylglucosaminyl-diphospho-decaprenol L-rhamnosyltransferase [EC:2.4.1.289]	0	2	0	0	0	0	0
K00346	K00346 nqrA; Na+-transporting NADH:ubiquinone oxidoreductase subunit A [EC:7.2.1.1]	0	0	0	1	0	0	0
K03925	K03925 mraZ; transcriptional regulator MraZ	1	1	1	1	1	1	1
K01926	K01926 rex; redox-sensing transcriptional repressor	1	0	0	0	1	1	1
K03075	K03075 secG; preprotein translocase subunit SecG	1	1	1	0	1	0	1
K15736	K15736 lhgO; (S)-2-hydroxyglutarate dehydrogenase [EC:1.1.5.13]	0	1	1	0	0	0	0
K13018	K13018 wbpD; UDP-2-acetamido-3-amino-2,3-dideoxy-glucuronate N-acetyltransferase [EC:2.3.1.201]	1	0	0	0	0	1	1
K18478	K18478 yihV; sulfofructose kinase [EC:2.7.1.184]	0	0	0	0	0	1	0
K07100	K07100 putative phosphoribosyl transferase	0	1	1	0	0	0	0
K12368	K12368 dppA; dipeptide transport system substrate-binding protein	0	1	1	0	0	0	0
K20918	K20918 vpsT; LuxR family transcriptional regulator, positive regulator of biofilm formation	1	0	0	0	1	0	0
K02552	K02552 menF; menaquinone-specific isochorismate synthase [EC:5.4.4.2]	0	0	0	0	0	1	1
K03624	K03624 greA; transcription elongation factor GreA	1	1	1	0	1	1	1
K15535	K15535 PWD; phosphoglucan, water dikinase [EC:2.7.9.5]	0	0	0	0	0	1	0
K03389	K03389 hdrB2; heterodisulfide reductase subunit B2 [EC:1.8.7.3 1.8.98.4 1.8.98.5 1.8.98.6]	1	1	1	1	1	2	1
K01755	K01755 argH; argininosuccinate lyase [EC:4.3.2.1]	1	1	1	1	1	0	1
K08484	K08484 ptsP; phosphotransferase system, enzyme I, PtsP [EC:2.7.3.9]	1	0	0	0	1	0	0
K03555	K03555 mutS; DNA mismatch repair protein MutS	1	1	1	1	1	1	1
K04486	K04486 E3.1.3.15B; histidinol-phosphatase (PHP family) [EC:3.1.3.15]	1	2	2	1	1	0	1
K01712	K01712 hutU; urocanate hydratase [EC:4.2.1.49]	0	1	1	0	0	0	0
K05813	K05813 ugpB; sn-glycerol 3-phosphate transport system substrate-binding protein	0	2	2	0	0	0	0
K01791	K01791 wecB; UDP-N-acetylglucosamine 2-epimerase (non-hydrolysing) [EC:5.1.3.14]	1	1	1	1	0	0	1
K02078	K02078 acpP; acyl carrier protein	1	3	3	1	1	2	3
K00903	K00903 epsB; protein-tyrosine kinase [EC:2.7.10.3]	1	1	0	1	0	0	0
K02397	K02397 flgL; flagellar hook-associated protein 3 FlgL	0	1	1	0	0	1	0
K09988	K09988 lyxA; D-lyxose ketol-isomerase [EC:5.3.1.15]	0	2	2	0	0	0	0
K22468	K22468 ppk2; polyphosphate kinase [EC:2.7.4.34]	0	4	3	0	0	0	0
K03495	K03495 gidA; tRNA uridine 5-carboxymethylaminomethyl modification enzyme	0	0	0	1	1	1	1
K01496	K01496 hisI; phosphoribosyl-AMP cyclohydrolase [EC:3.5.4.19]	1	1	1	0	1	1	1
K03217	K03217 yidC; YidC/Oxa1 family membrane protein insertase	1	0	0	1	1	1	0
K08999	K08999 uncharacterized protein	1	0	0	1	1	1	1
K02492	K02492 hemA; glutamyl-tRNA reductase [EC:1.2.1.70]	1	1	1	0	1	1	1
K00939	K00939 adk; adenylate kinase [EC:2.7.4.3]	1	1	1	1	1	1	0
K02959	K02959 RP-S16; small subunit ribosomal protein S16	1	1	1	1	0	1	0
K03333	K03333 choD; cholesterol oxidase [EC:1.1.3.6]	0	0	0	1	0	0	0
K19686	K19686 vapC; ribonuclease VapC [EC:3.1.-.-]	0	0	0	2	0	0	0
K25028	K25028 btuD; cobalamin transport system ATP-binding protein [EC:7.6.2.8]	0	0	1	1	3	1	1
K03560	K03560 tolR; biopolymer transport protein TolR	0	1	1	0	0	1	0
K21703	K21703 cbbR; LysR family transcriptional regulator, low CO2-responsive transcriptional regulator	0	1	1	1	0	0	0
K05846	K05846 opuBD; osmoprotectant transport system permease protein	1	0	1	1	1	1	2
K02558	K02558 mpl; UDP-N-acetylmuramate: L-alanyl-gamma-D-glutamyl-meso-diaminopimelate ligase [EC:6.3.2.45]	1	0	1	1	0	1	0
K16052	K16052 ynaI; MscS family membrane protein	0	0	0	0	0	1	0
K04763	K04763 xerD; integrase/recombinase XerD	1	2	2	1	1	1	1
K02584	K02584 nifA; Nif-specific regulatory protein	1	1	1	1	0	1	1
K03769	K03769 ppiC; peptidyl-prolyl cis-trans isomerase C [EC:5.2.1.8]	2	0	0	0	1	2	1
K02062	K02062 thiQ; thiamine transport system ATP-binding protein [EC:7.6.2.15]	0	1	1	0	0	0	0
K04042	K04042 glmU; bifunctional UDP-N-acetylglucosamine pyrophosphorylase / glucosamine-1-phosphate N-acetyltransferase [EC:2.7.7.23 2.3.1.157]	1	0	0	1	0	1	0
K11473	K11473 glcF; glycolate dehydrogenase iron-sulfur subunit [EC:1.1.99.14]	1	2	2	0	1	0	1
K01066	K01066 aes; acetyl esterase [EC:3.1.1.-]	0	1	0	0	0	0	0
K00338	K00338 nuoI; NADH-quinone oxidoreductase subunit I [EC:7.1.1.2]	0	2	2	0	0	0	0
K02010	K02010 afuC; iron(III) transport system ATP-binding protein [EC:7.2.2.7]	0	4	4	0	0	1	0
K02358	K02358 tuf; elongation factor Tu	0	2	1	0	0	0	0
K01733	K01733 thrC; threonine synthase [EC:4.2.3.1]	1	2	2	0	1	1	1
K21563	K21563 dnr; CRP/FNR family transcriptional regulator, dissimilatory nitrate respiration regulator	0	1	1	1	0	1	0
K09810	K09810 lolD; lipoprotein-releasing system ATP-binding protein [EC:7.6.2.-]	1	0	1	1	1	0	1
K02190	K02190 cbiK; sirohydrochlorin cobaltochelatase [EC:4.99.1.3]	0	2	1	0	0	0	1
K05832	K05832 putative tryptophan/tyrosine transport system permease protein	0	1	1	0	0	1	0
K02026	K02026 ABC.MS.P1; multiple sugar transport system permease protein	0	0	0	0	0	1	0
K03612	K03612 rnfG; H+/Na+-translocating ferredoxin:NAD+ oxidoreductase subunit G	1	1	1	1	1	2	1
K05601	K05601 hcp; hydroxylamine reductase [EC:1.7.99.1]	0	2	1	0	0	1	0
K23303	K23303 qrcD; menaquinone reductase, integral membrane subunit	1	0	0	0	1	1	1
K19055	K19055 prdX; Ala-tRNA(Pro) deacylase [EC:3.1.1.-]	0	1	1	0	0	0	0
K02886	K02886 RP-L2; large subunit ribosomal protein L2	1	1	1	1	1	1	1
K00021	K00021 HMGCR; hydroxymethylglutaryl-CoA reductase (NADPH) [EC:1.1.1.34]	0	0	0	1	0	0	1
K01709	K01709 rfbG; CDP-glucose 4,6-dehydratase [EC:4.2.1.45]	0	0	1	1	0	0	0
K00971	K00971 manC; mannose-1-phosphate guanylyltransferase [EC:2.7.7.13]	0	0	0	1	0	0	0
K12267	K12267 msrAB; peptide methionine sulfoxide reductase msrA/msrB [EC:1.8.4.11 1.8.4.12]	0	1	0	0	0	1	0
K01808	K01808 rpiB; ribose 5-phosphate isomerase B [EC:5.3.1.6]	1	1	1	1	1	1	1
K01972	K01972 E6.5.1.2; DNA ligase (NAD+) [EC:6.5.1.2]	1	1	1	2	1	1	1
K10951	K10951 SLC12A2; solute carrier family 12 (sodium/potassium/chloride transporter), member 2	0	1	1	0	0	0	0
K07549	K07549 bbsA; benzoylsuccinyl-CoA thiolase BbsA subunit [EC:2.3.1.310]	0	0	0	0	0	1	0
K06873	K06873 uncharacterized protein	1	0	0	0	1	1	2
K15495	K15495 wtpA; molybdate/tungstate transport system substrate-binding protein	1	0	0	0	1	0	1
K18933	K18933 mfnA; tyrosine decarboxylase / aspartate 1-decarboxylase [EC:4.1.1.25 4.1.1.11]	0	0	0	1	0	0	0
K15633	K15633 gpmI; 2,3-bisphosphoglycerate-independent phosphoglycerate mutase [EC:5.4.2.12]	1	1	0	0	0	1	0
K11690	K11690 dctM; C4-dicarboxylate transporter, DctM subunit	0	4	2	1	0	1	2
K02474	K02474 wbpO; UDP-N-acetyl-D-glucosamine/UDP-N-acetyl-D-galactosamine dehydrogenase [EC:1.1.1.136 1.1.1.-]	0	1	1	0	0	1	0
K03469	K03469 rnhA; ribonuclease HI [EC:3.1.26.4]	1	1	1	1	1	2	1
K00584	K00584 mtrH; tetrahydromethanopterin S-methyltransferase subunit H [EC:2.1.1.86]	0	1	1	0	0	0	1
K06346	K06346 jag; spoIIIJ-associated protein	1	0	0	1	1	1	0
K03977	K03977 engA; GTPase	0	1	1	0	1	0	1
K00850	K00850 pfkA; 6-phosphofructokinase 1 [EC:2.7.1.11]	1	0	0	1	1	1	1
K06990	K06990 MEMO1; MEMO1 family protein	2	0	1	1	3	2	2
K07568	K07568 queA; S-adenosylmethionine:tRNA ribosyltransferase-isomerase [EC:2.4.99.17]	1	1	0	1	1	1	1
K02420	K02420 fliQ; flagellar biosynthesis protein FliQ	0	1	1	0	0	1	0
K02416	K02416 fliM; flagellar motor switch protein FliM	1	1	1	0	1	1	0
K00928	K00928 lysC; aspartate kinase [EC:2.7.2.4]	1	1	1	1	0	1	1
K01491	K01491 folD; methylenetetrahydrofolate dehydrogenase (NADP+) / methenyltetrahydrofolate cyclohydrolase [EC:1.5.1.5 3.5.4.9]	1	1	1	0	1	1	1
K14393	K14393 actP; cation/acetate symporter	0	2	2	0	0	0	0
K05365	K05365 mrcB; penicillin-binding protein 1B [EC:2.4.1.129 3.4.16.4]	0	0	0	1	0	0	1
K03596	K03596 lepA; GTP-binding protein LepA	1	0	1	1	1	1	1
K02939	K02939 RP-L9; large subunit ribosomal protein L9	1	1	0	0	1	1	1
K17103	K17103 CHO1; CDP-diacylglycerol---serine O-phosphatidyltransferase [EC:2.7.8.8]	1	1	1	2	1	1	1
K01126	K01126 E3.1.4.46; glycerophosphoryl diester phosphodiesterase [EC:3.1.4.46]	0	3	2	1	0	0	0
K23997	K23997 nnr; ADP-dependent NAD(P)H-hydrate dehydratase / NAD(P)H-hydrate epimerase [EC:4.2.1.136 5.1.99.6]	2	1	1	1	2	1	2
K01409	K01409 OSGEP; N6-L-threonylcarbamoyladenine synthase [EC:2.3.1.234]	1	0	0	0	1	1	1
K14187	K14187 tyrA; chorismate mutase / prephenate dehydrogenase [EC:5.4.99.5 1.3.1.12]	1	0	0	1	1	1	0
K11206	K11206 NIT1; deaminated glutathione amidase [EC:3.5.1.128]	0	1	1	0	0	0	0
K02274	K02274 coxA; cytochrome c oxidase subunit I [EC:7.1.1.9]	0	0	1	0	0	0	0
K07052	K07052 CAAX protease family protein	1	1	1	2	1	1	1
K19563	K19563 bioA; lysine---8-amino-7-oxononanoate aminotransferase [EC:2.6.1.105]	1	0	0	0	1	0	0
K02881	K02881 RP-L18; large subunit ribosomal protein L18	0	1	1	1	1	0	1
K03073	K03073 secE; preprotein translocase subunit SecE	0	1	1	1	0	0	0
K03923	K03923 mdaB; NADPH dehydrogenase (quinone) [EC:1.6.5.10]	0	1	1	0	0	0	0
K03044	K03044 rpoB1; DNA-directed RNA polymerase subunit B' [EC:2.7.7.6]	0	0	0	0	0	0	1
K05606	K05606 MCEE; methylmalonyl-CoA/ethylmalonyl-CoA epimerase [EC:5.1.99.1]	0	0	1	1	0	0	0
K16179	K16179 mtbC; dimethylamine corrinoid protein	0	1	1	0	0	0	1
K00615	K00615 E2.2.1.1; transketolase [EC:2.2.1.1]	2	0	0	1	2	1	1
K01823	K01823 idi; isopentenyl-diphosphate Delta-isomerase [EC:5.3.3.2]	0	0	2	0	0	0	0
K01695	K01695 trpA; tryptophan synthase alpha chain [EC:4.2.1.20]	0	1	0	0	1	1	1
K00384	K00384 trxB; thioredoxin reductase (NADPH) [EC:1.8.1.9]	1	1	0	1	0	1	1
K17865	K17865 croR; 3-hydroxybutyryl-CoA dehydratase [EC:4.2.1.55]	0	1	0	1	0	0	0
K02863	K02863 RP-L1; large subunit ribosomal protein L1	1	1	1	1	0	1	1
K10678	K10678 nfsA; nitroreductase [EC:1.-.-.-]	0	1	1	0	0	0	0
K02007	K02007 cbiM; cobalt/nickel transport system permease protein	1	1	1	0	1	1	0
K00658	K00658 DLST; 2-oxoglutarate dehydrogenase E2 component (dihydrolipoamide succinyltransferase) [EC:2.3.1.61]	0	0	0	1	0	0	0
K03717	K03717 nhaR; LysR family transcriptional regulator, transcriptional activator of nhaA	0	1	1	0	0	1	0
K00684	K00684 aat; leucyl/phenylalanyl-tRNA---protein transferase [EC:2.3.2.6]	0	1	1	1	0	0	0
K07277	K07277 SAM50; outer membrane protein insertion porin family	1	0	1	2	1	1	2
K03553	K03553 recA; recombination protein RecA	1	1	1	1	1	0	1
K11744	K11744 tqsA; AI-2 transport protein TqsA	0	0	0	1	0	1	0
K02338	K02338 dnaN; DNA polymerase III subunit beta [EC:2.7.7.7]	0	1	1	1	0	1	0
K18682	K18682 rny; ribonucrease Y [EC:3.1.-.-]	1	1	1	1	1	1	1
K13599	K13599 ntrX; two-component system, NtrC family, nitrogen regulation response regulator NtrX	1	1	1	1	0	1	0
K07662	K07662 cpxR; two-component system, OmpR family, response regulator CpxR	0	0	0	0	1	1	0
K03635	K03635 MOCS2B; molybdopterin synthase catalytic subunit [EC:2.8.1.12]	1	0	0	0	1	0	0
K22319	K22319 oleC; olefin beta-lactone synthetase [EC:6.1.3.1]	0	1	1	1	0	0	0
K05815	K05815 ugpE; sn-glycerol 3-phosphate transport system permease protein	0	2	2	0	0	0	0
K01255	K01255 CARP; leucyl aminopeptidase [EC:3.4.11.1]	1	0	0	1	0	0	0
K00806	K00806 uppS; undecaprenyl diphosphate synthase [EC:2.5.1.31]	1	1	1	1	1	1	1
K07058	K07058 membrane protein	1	0	0	1	0	1	1
K01470	K01470 E3.5.2.10; creatinine amidohydrolase [EC:3.5.2.10]	0	0	0	0	0	1	0
K01867	K01867 WARS; tryptophanyl-tRNA synthetase [EC:6.1.1.2]	1	1	1	0	1	1	1
K00764	K00764 purF; amidophosphoribosyltransferase [EC:2.4.2.14]	1	2	2	1	1	4	0
K00304	K00304 soxD; sarcosine oxidase, subunit delta [EC:1.5.3.24 1.5.3.1]	0	1	1	0	0	0	0
K20534	K20534 gtrB; polyisoprenyl-phosphate glycosyltransferase [EC:2.4.-.-]	0	1	1	2	0	0	0
K08316	K08316 rsmD; 16S rRNA (guanine966-N2)-methyltransferase [EC:2.1.1.171]	1	1	1	1	0	0	1
K07029	K07029 dagK; diacylglycerol kinase (ATP) [EC:2.7.1.107]	0	0	0	0	0	1	0
K10672	K10672 grdB; glycine reductase complex component B subunit gamma [EC:1.21.4.2]	0	0	0	0	2	0	0
K03742	K03742 pncC; nicotinamide-nucleotide amidase [EC:3.5.1.42]	0	1	1	1	0	0	0
K00652	K00652 bioF; 8-amino-7-oxononanoate synthase [EC:2.3.1.47]	1	0	0	0	1	1	0
K02437	K02437 gcvH; glycine cleavage system H protein	0	0	1	0	0	2	0
K00604	K00604 MTFMT; methionyl-tRNA formyltransferase [EC:2.1.2.9]	0	1	1	2	1	1	1
K06881	K06881 nrnA; bifunctional oligoribonuclease and PAP phosphatase NrnA [EC:3.1.3.7 3.1.13.3]	1	1	1	1	1	0	0
K06971	K06971 uncharacterized protein	1	0	0	0	1	0	0
K01424	K01424 E3.5.1.1; L-asparaginase [EC:3.5.1.1]	0	3	1	0	0	0	0
K11892	K11892 impK; type VI secretion system protein ImpK	0	0	0	0	0	1	0
K18831	K18831 higA; HTH-type transcriptional regulator / antitoxin HigA	0	0	0	0	1	1	0
K24967	K24967 nagR; GntR family transcriptional regulator, N-acetylglucosamine utilization regulator	0	2	2	0	0	0	0
K00966	K00966 GMPP; mannose-1-phosphate guanylyltransferase [EC:2.7.7.13]	0	1	0	0	0	0	0
K00641	K00641 metX; homoserine O-acetyltransferase/O-succinyltransferase [EC:2.3.1.31 2.3.1.46]	0	1	1	0	0	0	0
K02114	K02114 ATPF1E; F-type H+-transporting ATPase subunit epsilon	1	1	1	1	1	2	0
K09748	K09748 rimP; ribosome maturation factor RimP	0	1	1	1	1	1	0
K01907	K01907 AACS; acetoacetyl-CoA synthetase [EC:6.2.1.16]	0	1	0	0	0	0	0
K04069	K04069 pflA; pyruvate formate lyase activating enzyme [EC:1.97.1.4]	3	4	3	5	3	4	3
K02313	K02313 dnaA; chromosomal replication initiator protein	1	1	1	0	0	1	1
K02049	K02049 ABC.SN.A; NitT/TauT family transport system ATP-binding protein	1	1	1	1	1	0	0
K02961	K02961 RP-S17; small subunit ribosomal protein S17	1	0	0	1	1	1	1
K01921	K01921 ddl; D-alanine-D-alanine ligase [EC:6.3.2.4]	1	1	1	1	0	1	1
K00341	K00341 nuoL; NADH-quinone oxidoreductase subunit L [EC:7.1.1.2]	0	1	1	0	0	0	0
K01735	K01735 aroB; 3-dehydroquinate synthase [EC:4.2.3.4]	1	0	0	1	2	1	1
K03821	K03821 phaC; poly[(R)-3-hydroxyalkanoate] polymerase subunit PhaC [EC:2.3.1.304]	0	1	0	0	0	0	0
K02899	K02899 RP-L27; large subunit ribosomal protein L27	0	1	0	1	1	1	1
K02844	K02844 waaG; UDP-glucose:(heptosyl)LPS alpha-1,3-glucosyltransferase [EC:2.4.1.-]	0	0	0	2	0	0	0
K03182	K03182 ubiD; 4-hydroxy-3-polyprenylbenzoate decarboxylase [EC:4.1.1.98]	1	0	0	1	1	0	0
K07117	K07117 uncharacterized protein	0	0	0	1	0	0	0
K00171	K00171 porD; pyruvate ferredoxin oxidoreductase delta subunit [EC:1.2.7.1]	1	1	1	1	1	0	0
K03431	K03431 glmM; phosphoglucosamine mutase [EC:5.4.2.10]	1	1	1	1	1	1	0
K10440	K10440 rbsC; ribose transport system permease protein	0	1	0	0	0	0	0
K02990	K02990 RP-S6; small subunit ribosomal protein S6	0	1	0	0	0	0	0
K05785	K05785 rfaH; transcriptional antiterminator RfaH	0	0	0	0	0	0	1
K02346	K02346 dinB; DNA polymerase IV [EC:2.7.7.7]	0	2	2	0	0	0	0
K09125	K09125 yhhQ; queuosine precursor transporter	0	1	1	0	0	0	0
K11782	K11782 mqnA; chorismate dehydratase [EC:4.2.1.151]	1	1	0	1	1	0	0
K01966	K01966 PCCB; propionyl-CoA carboxylase beta chain [EC:6.4.1.3 2.1.3.15]	1	0	0	0	1	1	1
K03752	K03752 mobA; molybdenum cofactor guanylyltransferase [EC:2.7.7.77]	0	1	1	0	0	0	0
K02380	K02380 fdhE; FdhE protein	0	0	0	0	1	0	0
K10036	K10036 glnH; glutamine transport system substrate-binding protein	0	1	0	0	0	0	0
K05540	K05540 dusB; tRNA-dihydrouridine synthase B [EC:1.-.-.-]	0	1	1	0	0	0	0
K25183	K25183 ybhG; membrane fusion protein YbhG	0	1	1	0	0	0	0
K15023	K15023 acsE; 5-methyltetrahydrofolate corrinoid/iron sulfur protein methyltransferase [EC:2.1.1.258]	1	3	2	2	1	1	1
K15973	K15973 mhqR; MarR family transcriptional regulator, 2-MHQ and catechol-resistance regulon repressor	0	1	1	0	0	0	0
K12132	K12132 prkC; eukaryotic-like serine/threonine-protein kinase [EC:2.7.11.1]	1	2	2	2	1	1	1
K25026	K25026 glk; glucokinase [EC:2.7.1.2]	0	0	0	0	0	0	1
K11900	K11900 impC; type VI secretion system protein ImpC	0	0	0	0	0	1	0
K02556	K02556 motA; chemotaxis protein MotA	1	2	2	0	1	3	0
K02014	K02014 TC.FEV.OM; iron complex outermembrane recepter protein	0	0	0	2	3	0	2
K02393	K02393 flgH; flagellar L-ring protein FlgH	0	0	1	0	0	1	0
K02379	K02379 fdhD; FdhD protein	1	0	0	4	1	1	0
K03637	K03637 moaC; cyclic pyranopterin monophosphate synthase [EC:4.6.1.17]	1	1	1	1	1	0	0
K19710	K19710 E2.7.7.53; ATP adenylyltransferase [EC:2.7.7.53]	0	0	0	1	0	1	1
K03704	K03704 cspA; cold shock protein	3	4	4	8	3	4	1
K13449	K13449 PR1; pathogenesis-related protein 1	0	1	1	0	0	0	0
K00172	K00172 porC; pyruvate ferredoxin oxidoreductase gamma subunit [EC:1.2.7.1]	1	1	1	2	1	1	0
K04767	K04767 acuB; acetoin utilization protein AcuB	2	3	2	2	2	3	2
K00342	K00342 nuoM; NADH-quinone oxidoreductase subunit M [EC:7.1.1.2]	0	2	2	0	0	0	0
K04488	K04488 iscU; nitrogen fixation protein NifU and related proteins	1	1	1	0	1	0	2
K02825	K02825 pyrR; pyrimidine operon attenuation protein / uracil phosphoribosyltransferase [EC:2.4.2.9]	1	0	0	1	1	1	1
K03664	K03664 smpB; SsrA-binding protein	1	0	0	1	1	1	1
K02435	K02435 gatC; aspartyl-tRNA(Asn)/glutamyl-tRNA(Gln) amidotransferase subunit C [EC:6.3.5.6 6.3.5.7]	1	1	1	0	1	1	1
K02926	K02926 RP-L4; large subunit ribosomal protein L4	1	1	1	1	1	1	1
K22205	K22205 E3.13.2.3; S-adenosyl-L-methionine hydrolase (adenosine-forming) [EC:3.13.2.3]	1	0	0	0	1	1	0
K09516	K09516 RETSAT; all-trans-retinol 13,14-reductase [EC:1.3.99.23]	0	1	1	0	0	0	1
K22373	K22373 larA; lactate racemase [EC:5.1.2.1]	0	1	1	1	0	0	1
K03413	K03413 cheY; two-component system, chemotaxis family, chemotaxis protein CheY	2	1	1	1	1	0	0
K01139	K01139 spoT; GTP diphosphokinase / guanosine-3',5'-bis(diphosphate) 3'-diphosphatase [EC:2.7.6.5 3.1.7.2]	0	1	0	1	1	1	1
K00351	K00351 nqrF; Na+-transporting NADH:ubiquinone oxidoreductase subunit F [EC:7.2.1.1]	0	0	0	1	0	0	0
K24866	K24866 sirC; precorrin-2 dehydrogenase [EC:1.3.1.76]	1	1	1	1	1	1	1
K19221	K19221 cobA; cob(I)alamin adenosyltransferase [EC:2.5.1.17]	0	2	2	2	1	1	1
K02356	K02356 efp; elongation factor P	1	1	1	2	1	0	1
K00003	K00003 hom; homoserine dehydrogenase [EC:1.1.1.3]	1	1	1	0	1	1	1
K02888	K02888 RP-L21; large subunit ribosomal protein L21	0	1	0	1	1	1	1
K02028	K02028 ABC.PA.A; polar amino acid transport system ATP-binding protein [EC:7.4.2.1]	1	2	2	0	1	0	0
K07184	K07184 ygiM; SH3 domain protein	1	1	0	1	1	2	1
K10671	K10671 grdE; glycine reductase complex component B subunit alpha and beta [EC:1.21.4.2]	0	0	0	0	1	0	0
K00336	K00336 nuoG; NADH-quinone oxidoreductase subunit G [EC:7.1.1.2]	0	1	1	0	0	0	0
K22699	K22699 thi4; sulfide-dependent adenosine diphosphate thiazole synthase [EC:2.4.2.59]	1	0	0	0	1	0	1
K01652	K01652 E2.2.1.6L; acetolactate synthase I/II/III large subunit [EC:2.2.1.6]	1	1	1	1	1	1	0
K01737	K01737 queD; 6-pyruvoyltetrahydropterin/6-carboxytetrahydropterin synthase [EC:4.2.3.12 4.1.2.50]	1	1	1	1	1	1	1
K09859	K09859 uncharacterized protein	1	0	0	0	1	0	0
K11891	K11891 impL; type VI secretion system protein ImpL	0	0	0	0	0	1	0
K06972	K06972 PITRM1; presequence protease [EC:3.4.24.-]	1	0	0	1	1	0	0
K01604	K01604 mmdA; methylmalonyl-CoA decarboxylase subunit alpha [EC:7.2.4.3]	0	2	2	0	0	0	0
K06882	K06882 uncharacterized protein	0	1	1	0	0	0	0
K21011	K21011 pelF; polysaccharide biosynthesis protein PelF	1	0	0	0	1	0	0
K07095	K07095 uncharacterized protein	0	1	1	2	0	1	0
K07051	K07051 uncharacterized protein	1	0	0	0	1	0	0
K01875	K01875 SARS; seryl-tRNA synthetase [EC:6.1.1.11]	0	1	0	1	1	1	1
K01358	K01358 clpP; ATP-dependent Clp protease, protease subunit [EC:3.4.21.92]	1	1	1	1	1	1	1
K14087	K14087 echB; ech hydrogenase subunit B	0	0	0	0	0	0	1
K01629	K01629 rhaD; rhamnulose-1-phosphate aldolase [EC:4.1.2.19]	0	1	1	0	0	0	0
K07152	K07152 SCO1; protein SCO1	0	1	1	0	0	0	0
K16915	K16915 cbiL; nickel transport protein	1	1	1	0	1	1	2
K01886	K01886 QARS; glutaminyl-tRNA synthetase [EC:6.1.1.18]	1	1	1	0	0	1	0
K10206	K10206 E2.6.1.83; LL-diaminopimelate aminotransferase [EC:2.6.1.83]	1	1	0	1	1	1	1
K02500	K02500 hisF; imidazole glycerol-phosphate synthase subunit HisF [EC:4.3.2.10]	1	0	0	0	1	0	2
K06187	K06187 recR; recombination protein RecR	1	0	1	1	1	1	1
K03620	K03620 hyaC; Ni/Fe-hydrogenase 1 B-type cytochrome subunit	0	1	0	0	0	0	0
K05836	K05836 hutC; GntR family transcriptional regulator, histidine utilization repressor	0	1	1	0	0	0	0
K18285	K18285 mqnE; aminodeoxyfutalosine synthase [EC:2.5.1.120]	1	0	0	1	1	0	0
K00823	K00823 puuE; 4-aminobutyrate aminotransferase [EC:2.6.1.19]	0	1	1	0	0	0	0
K03616	K03616 rnfB; H+/Na+-translocating ferredoxin:NAD+ oxidoreductase subunit B [EC:7.1.1.11 7.2.1.2]	1	0	1	0	1	0	0
K18459	K18459 gpuA; guanidinopropionase [EC:3.5.3.17]	0	1	1	0	0	0	0
K09181	K09181 yfiQ; acetyltransferase	0	0	0	0	0	1	0
K15497	K15497 wtpC; molybdate/tungstate transport system ATP-binding protein [EC:7.3.2.5 7.3.2.6]	1	0	0	0	1	0	1
K13525	K13525 VCP; transitional endoplasmic reticulum ATPase	1	0	0	0	1	0	0
K00548	K00548 metH; 5-methyltetrahydrofolate--homocysteine methyltransferase [EC:2.1.1.13]	0	0	0	0	0	0	2
K02453	K02453 gspD; general secretion pathway protein D	1	2	1	1	1	0	1
K11931	K11931 pgaB; poly-beta-1,6-N-acetyl-D-glucosamine N-deacetylase [EC:3.5.1.-]	0	0	0	0	0	1	0
K01914	K01914 asnA; aspartate--ammonia ligase [EC:6.3.1.1]	0	0	0	1	0	1	0
K12444	K12444 ppsE; phthiocerol/phenolphthiocerol synthesis type-I polyketide synthase E [EC:2.3.1.292]	0	0	0	0	0	0	1
K13831	K13831 hps-phi; 3-hexulose-6-phosphate synthase / 6-phospho-3-hexuloisomerase [EC:4.1.2.43 5.3.1.27]	1	0	0	1	1	1	1
K01658	K01658 trpG; anthranilate synthase component II [EC:4.1.3.27]	0	0	1	2	0	1	0
K00949	K00949 thiN; thiamine pyrophosphokinase [EC:2.7.6.2]	0	1	0	0	0	0	0
K03797	K03797 E3.4.21.102; carboxyl-terminal processing protease [EC:3.4.21.102]	1	1	2	0	1	0	1
K10773	K10773 NTH; endonuclease III [EC:4.2.99.18]	1	0	0	1	1	1	0
K03316	K03316 TC.CPA1; monovalent cation:H+ antiporter, CPA1 family	0	1	1	0	0	0	0
K06888	K06888 uncharacterized protein	0	1	0	1	0	0	0
K00395	K00395 aprB; adenylylsulfate reductase, subunit B [EC:1.8.99.2]	2	1	1	1	1	1	1
K02066	K02066 mlaE; phospholipid/cholesterol/gamma-HCH transport system permease protein	2	1	1	0	2	3	2
K06978	K06978 uncharacterized protein	0	0	0	1	0	0	0
K05851	K05851 cyaA; adenylate cyclase, class 1 [EC:4.6.1.1]	0	0	0	0	1	0	0
K14128	K14128 mvhG; F420-non-reducing hydrogenase small subunit [EC:1.12.99.- 1.8.98.5]	0	1	1	0	0	1	0
K21147	K21147 moeZR; sulfur-carrier protein adenylyltransferase/sulfurtransferase [EC:2.7.7.80 2.7.7.- 2.8.1.11 2.8.1.-]	0	0	0	1	0	1	0
K02669	K02669 pilT; twitching motility protein PilT	1	2	2	2	2	3	2
K03320	K03320 amt; ammonium transporter, Amt family	2	0	0	2	2	1	1
K13893	K13893 yejA; microcin C transport system substrate-binding protein	0	1	1	0	0	0	0
K19064	K19064 lysDH; lysine 6-dehydrogenase [EC:1.4.1.18]	0	0	1	1	0	0	0
K01959	K01959 pycA; pyruvate carboxylase subunit A [EC:6.4.1.1]	0	1	0	0	0	0	0
K00648	K00648 fabH; 3-oxoacyl-[acyl-carrier-protein] synthase III [EC:2.3.1.180]	2	1	1	0	2	1	2
K23349	K23349 dmsD; putative dimethyl sulfoxide reductase chaperone	0	1	1	0	0	1	0
K02968	K02968 RP-S20; small subunit ribosomal protein S20	1	0	1	1	1	0	0
K15738	K15738 uup; ABC transport system ATP-binding/permease protein	0	1	1	0	0	0	0
K06076	K06076 fadL; long-chain fatty acid transport protein	0	1	0	0	0	0	0
K01743	K01743 E4.2.1.1; carbonic anhydrase [EC:4.2.1.1]	0	0	0	0	0	0	1
K17218	K17218 sqr; sulfide:quinone oxidoreductase [EC:1.8.5.4]	0	1	1	0	0	0	0
K19294	K19294 algI; alginate O-acetyltransferase complex protein AlgI	1	2	2	0	0	0	0
K11754	K11754 folC; dihydrofolate synthase / folylpolyglutamate synthase [EC:6.3.2.12 6.3.2.17]	1	1	1	0	1	1	1
K13020	K13020 wlbA; UDP-N-acetyl-2-amino-2-deoxyglucuronate dehydrogenase [EC:1.1.1.335]	0	1	1	1	0	0	0
K15429	K15429 TRM5; tRNA (guanine37-N1)-methyltransferase [EC:2.1.1.228]	0	1	1	0	0	0	0
K03574	K03574 mutT; 8-oxo-dGTP diphosphatase [EC:3.6.1.55]	0	2	1	5	0	0	2
K03101	K03101 lspA; signal peptidase II [EC:3.4.23.36]	1	1	1	1	1	1	0
K03438	K03438 mraW; 16S rRNA (cytosine1402-N4)-methyltransferase [EC:2.1.1.199]	1	1	1	1	1	1	1
K07042	K07042 ybeY; probable rRNA maturation factor	1	0	0	1	1	1	1
K07141	K07141 mocA; molybdenum cofactor cytidylyltransferase [EC:2.7.7.76]	0	1	1	0	0	0	0
K03088	K03088 rpoE; RNA polymerase sigma-70 factor, ECF subfamily	0	0	0	0	0	0	1
K00348	K00348 nqrC; Na+-transporting NADH:ubiquinone oxidoreductase subunit C [EC:7.2.1.1]	0	0	0	1	0	0	0
K15034	K15034 yaeJ; ribosome-associated protein	1	0	0	1	1	1	0
K02600	K02600 nusA; transcription termination/antitermination protein NusA	1	1	1	1	1	1	0
K07275	K07275 ompW; outer membrane protein	0	0	0	1	0	0	0
K01928	K01928 murE; UDP-N-acetylmuramoyl-L-alanyl-D-glutamate--2,6-diaminopimelate ligase [EC:6.3.2.13]	1	0	0	1	1	1	1
K05567	K05567 mnhC; multicomponent Na+:H+ antiporter subunit C	1	2	2	0	1	1	0
K02005	K02005 ABC.CD.TX; HlyD family secretion protein	0	0	0	0	1	0	0
K00796	K00796 folP; dihydropteroate synthase [EC:2.5.1.15]	1	0	0	1	1	1	1
K00412	K00412 CYTB; ubiquinol-cytochrome c reductase cytochrome b subunit	0	1	1	0	0	0	0
K06962	K06962 uncharacterized protein	0	0	0	1	1	1	1
K06149	K06149 uspA; universal stress protein A	0	0	0	1	0	0	0
K00595	K00595 cobL-cbiET; precorrin-6B C5,15-methyltransferase / cobalt-precorrin-6B C5,C15-methyltransferase [EC:2.1.1.132 2.1.1.289 2.1.1.196]	1	1	0	0	1	0	1
K01515	K01515 nudF; ADP-ribose pyrophosphatase [EC:3.6.1.13 3.6.1.-]	1	0	0	1	1	1	1
K02517	K02517 lpxL; Kdo2-lipid IVA lauroyltransferase/acyltransferase [EC:2.3.1.241 2.3.1.-]	1	1	1	2	2	0	1
K04568	K04568 epmA; elongation factor P--(R)-beta-lysine ligase [EC:6.3.1.-]	0	1	1	1	0	0	0
K18829	K18829 mvpT; antitoxin VapB	0	1	0	1	0	0	0
K02548	K02548 menA; 1,4-dihydroxy-2-naphthoate polyprenyltransferase [EC:2.5.1.74]	0	0	1	0	0	1	1
K04041	K04041 fbp3; fructose-1,6-bisphosphatase III [EC:3.1.3.11]	0	1	1	0	0	0	0
K15986	K15986 ppaC; manganese-dependent inorganic pyrophosphatase [EC:3.6.1.1]	1	1	0	0	1	0	2
K03215	K03215 rumA; 23S rRNA (uracil1939-C5)-methyltransferase [EC:2.1.1.190]	1	0	1	1	0	0	0
K09861	K09861 uncharacterized protein	0	1	1	0	0	0	0
K16371	K16371 gatZ-kbaZ; D-tagatose-1,6-bisphosphate aldolase subunit GatZ/KbaZ	1	0	0	0	1	0	0
K02994	K02994 RP-S8; small subunit ribosomal protein S8	0	1	1	1	1	1	1
K01007	K01007 pps; pyruvate, water dikinase [EC:2.7.9.2]	2	2	2	0	2	3	2
K03497	K03497 parB; ParB family transcriptional regulator, chromosome partitioning protein	0	2	2	1	2	1	1
K07031	K07031 hddA; D-glycero-alpha-D-manno-heptose-7-phosphate kinase [EC:2.7.1.168]	0	0	0	1	1	1	0
K07576	K07576 metallo-beta-lactamase family protein	1	1	1	1	0	0	0
K01338	K01338 lon; ATP-dependent Lon protease [EC:3.4.21.53]	2	4	2	4	3	2	3
K08177	K08177 oxlT; MFS transporter, OFA family, oxalate/formate antiporter	0	0	0	1	0	0	0
K03284	K03284 corA; magnesium transporter	0	0	0	0	0	0	1
K14652	K14652 ribBA; 3,4-dihydroxy 2-butanone 4-phosphate synthase / GTP cyclohydrolase II [EC:4.1.99.12 3.5.4.25]	1	1	0	1	1	1	1
K06168	K06168 miaB; tRNA-2-methylthio-N6-dimethylallyladenosine synthase [EC:2.8.4.3]	1	0	0	1	1	1	1
K14445	K14445 SLC13A2_3_5; solute carrier family 13 (sodium-dependent dicarboxylate transporter), member 2/3/5	1	0	0	1	0	1	1
K02110	K02110 ATPF0C; F-type H+-transporting ATPase subunit c	2	0	0	3	2	2	1
K01243	K01243 mtnN; adenosylhomocysteine nucleosidase [EC:3.2.2.9]	0	0	0	0	0	0	1
K02409	K02409 fliF; flagellar M-ring protein FliF	0	1	0	0	1	1	0
K07659	K07659 ompR; two-component system, OmpR family, phosphate regulon response regulator OmpR	0	0	0	1	0	0	0
K01881	K01881 PARS; prolyl-tRNA synthetase [EC:6.1.1.15]	1	1	0	1	1	1	1
K06218	K06218 relE; mRNA interferase RelE/StbE	0	3	2	0	0	0	0
K09973	K09973 uncharacterized protein	0	0	0	1	0	0	0
K02433	K02433 gatA; aspartyl-tRNA(Asn)/glutamyl-tRNA(Gln) amidotransferase subunit A [EC:6.3.5.6 6.3.5.7]	1	1	1	0	1	1	2
K02823	K02823 pyrDII; dihydroorotate dehydrogenase electron transfer subunit	1	1	1	1	1	1	0
K07056	K07056 rsmI; 16S rRNA (cytidine1402-2'-O)-methyltransferase [EC:2.1.1.198]	1	0	0	1	1	1	1
K05588	K05588 hoxU; bidirectional [NiFe] hydrogenase diaphorase subunit [EC:7.1.1.2]	0	0	0	4	1	2	1
K09713	K09713 uncharacterized protein	0	0	0	0	0	1	0
K03803	K03803 rseC; sigma-E factor negative regulatory protein RseC	0	0	0	1	0	0	0
K01711	K01711 gmd; GDPmannose 4,6-dehydratase [EC:4.2.1.47]	1	1	0	0	1	1	0
K02348	K02348 elaA; ElaA protein	0	0	1	0	0	0	0
K00600	K00600 glyA; glycine hydroxymethyltransferase [EC:2.1.2.1]	1	1	1	1	1	2	0
K03592	K03592 pmbA; PmbA protein	0	0	0	0	0	1	1
K01903	K01903 sucC; succinyl-CoA synthetase beta subunit [EC:6.2.1.5]	0	1	1	1	0	1	0
K00791	K00791 miaA; tRNA dimethylallyltransferase [EC:2.5.1.75]	1	1	0	1	1	1	1
K07559	K07559 kptA; putative RNA 2'-phosphotransferase [EC:2.7.1.-]	0	0	0	0	0	1	1
K10941	K10941 flrA; sigma-54 dependent transcriptional regulator, flagellar regulatory protein	0	1	0	0	0	0	0
K05020	K05020 opuD; glycine betaine transporter	0	0	0	1	0	0	0
K06907	K06907 uncharacterized protein	0	0	0	2	0	0	0
K11942	K11942 icmF; isobutyryl-CoA mutase [EC:5.4.99.13]	0	1	1	1	0	0	0
K02412	K02412 fliI; flagellum-specific ATP synthase [EC:7.4.2.8]	0	1	1	0	0	1	0
K03738	K03738 aor; aldehyde:ferredoxin oxidoreductase [EC:1.2.7.5]	2	1	2	3	2	2	1
K22550	K22550 lhpD; D-hydroxyproline dehydrogenase subunit gamma	0	0	1	0	0	0	0
K01939	K01939 purA; adenylosuccinate synthase [EC:6.3.4.4]	1	1	0	1	1	0	1
K03106	K03106 SRP54; signal recognition particle subunit SRP54 [EC:3.6.5.4]	1	1	1	1	1	1	0
K07816	K07816 E2.7.6.5; GTP pyrophosphokinase [EC:2.7.6.5]	0	1	0	0	0	2	0
K00760	K00760 hprT; hypoxanthine phosphoribosyltransferase [EC:2.4.2.8]	1	1	0	1	1	1	0
K20530	K20530 trbE; type IV secretion system protein TrbE [EC:7.4.2.8]	0	0	0	0	1	0	0
K07263	K07263 pqqL; zinc protease [EC:3.4.24.-]	0	0	0	1	1	1	1
K01443	K01443 nagA; N-acetylglucosamine-6-phosphate deacetylase [EC:3.5.1.25]	0	0	0	0	0	1	0
K06921	K06921 uncharacterized protein	0	0	0	1	1	1	0
K01474	K01474 hyuB; N-methylhydantoinase B [EC:3.5.2.14]	0	0	0	0	0	1	1
K07080	K07080 uncharacterized protein	0	9	7	1	0	0	0
K07079	K07079 uncharacterized protein	0	0	0	1	0	0	0
K07113	K07113 fxsA; UPF0716 protein FxsA	1	0	0	1	1	0	1
K02460	K02460 gspK; general secretion pathway protein K	0	1	1	1	1	0	2
K02233	K02233 E2.7.8.26; adenosylcobinamide-GDP ribazoletransferase [EC:2.7.8.26]	0	1	1	1	1	1	1
K05772	K05772 tupA; tungstate transport system substrate-binding protein	0	1	0	0	0	1	0
K02536	K02536 lpxD; UDP-3-O-[3-hydroxymyristoyl] glucosamine N-acyltransferase [EC:2.3.1.191]	1	1	1	0	1	1	1
K03657	K03657 uvrD; ATP-dependent DNA helicase UvrD/PcrA [EC:5.6.2.4]	1	1	1	0	0	1	1
K00819	K00819 rocD; ornithine--oxo-acid transaminase [EC:2.6.1.13]	0	0	0	1	0	0	0
K13953	K13953 adhP; alcohol dehydrogenase, propanol-preferring [EC:1.1.1.1]	0	0	0	1	0	0	1
K02342	K02342 dnaQ; DNA polymerase III subunit epsilon [EC:2.7.7.7]	0	1	1	0	0	1	0
K01873	K01873 VARS; valyl-tRNA synthetase [EC:6.1.1.9]	1	0	0	1	1	1	1
K01613	K01613 psd; phosphatidylserine decarboxylase [EC:4.1.1.65]	1	1	1	1	1	1	2
K01990	K01990 ABC-2.A; ABC-2 type transport system ATP-binding protein	1	1	2	1	1	0	2
K08591	K08591 plsY; acyl phosphate:glycerol-3-phosphate acyltransferase [EC:2.3.1.275]	1	1	1	1	1	1	0
K07566	K07566 tsaC; L-threonylcarbamoyladenylate synthase [EC:2.7.7.87]	1	1	1	1	1	1	1
K04754	K04754 mlaA; phospholipid-binding lipoprotein MlaA	0	1	1	1	0	1	0
K06987	K06987 uncharacterized protein	0	0	1	0	0	0	0
K06877	K06877 DEAD/DEAH box helicase domain-containing protein	0	1	1	0	0	0	0
K03732	K03732 rhlB; ATP-dependent RNA helicase RhlB [EC:3.6.4.13]	0	0	0	0	0	1	0
K02224	K02224 cobB-cbiA; cobyrinic acid a,c-diamide synthase [EC:6.3.5.9 6.3.5.11]	2	1	1	0	1	1	2
K02418	K02418 fliO; flagellar protein FliO/FliZ	0	1	1	0	0	0	0
K25220	K25220 mtgB; glycine betaine---corrinoid protein Co-methyltransferase [EC:2.1.1.376]	0	0	0	0	0	0	1
K03186	K03186 ubiX; flavin prenyltransferase [EC:2.5.1.129]	1	0	0	1	1	0	0
K03404	K03404 chlD; magnesium chelatase subunit D [EC:6.6.1.1]	1	0	0	0	0	0	1
K02551	K02551 menD; 2-succinyl-5-enolpyruvyl-6-hydroxy-3-cyclohexene-1-carboxylate synthase [EC:2.2.1.9]	0	0	0	0	0	1	1
K20998	K20998 pslE; polysaccharide biosynthesis protein PslE	0	0	0	0	0	0	1
K09165	K09165 dodecin	0	0	0	0	0	1	0
K03040	K03040 rpoA; DNA-directed RNA polymerase subunit alpha [EC:2.7.7.6]	1	1	1	1	1	1	1
K06178	K06178 rluB; 23S rRNA pseudouridine2605 synthase [EC:5.4.99.22]	1	0	0	1	1	1	0
K02455	K02455 gspF; general secretion pathway protein F	1	1	1	1	1	1	1
K00194	K00194 cdhD; acetyl-CoA decarbonylase/synthase, CODH/ACS complex subunit delta [EC:2.1.1.245]	1	0	0	1	1	1	0
K04084	K04084 dsbD; thioredoxin:protein disulfide reductase [EC:1.8.4.16]	0	1	1	0	0	1	1
K00962	K00962 pnp; polyribonucleotide nucleotidyltransferase [EC:2.7.7.8]	1	1	0	1	1	1	1
K00014	K00014 aroE; shikimate dehydrogenase [EC:1.1.1.25]	0	0	1	1	1	1	1
K02907	K02907 RP-L30; large subunit ribosomal protein L30	0	1	1	1	0	0	0
K09458	K09458 fabF; 3-oxoacyl-[acyl-carrier-protein] synthase II [EC:2.3.1.179]	1	2	4	1	1	2	3
K04562	K04562 flhG; flagellar biosynthesis protein FlhG	1	1	1	1	1	4	0
K21619	K21619 uxaE; tagaturonate epimerase [EC:5.1.2.7]	0	1	1	0	0	0	0
K11180	K11180 dsrA; dissimilatory sulfite reductase alpha subunit [EC:1.8.99.5]	1	1	2	0	1	0	1
K13895	K13895 yejE; microcin C transport system permease protein	0	1	1	0	0	0	0
K03150	K03150 thiH; 2-iminoacetate synthase [EC:4.1.99.19]	0	0	0	1	0	0	0
K03545	K03545 tig; trigger factor	1	1	1	1	1	1	1
K00331	K00331 nuoB; NADH-quinone oxidoreductase subunit B [EC:7.1.1.2]	0	1	1	1	0	0	0
K00059	K00059 fabG; 3-oxoacyl-[acyl-carrier protein] reductase [EC:1.1.1.100]	3	4	5	1	1	3	3
K07138	K07138 uncharacterized protein	1	0	0	1	1	1	1
K01745	K01745 hutH; histidine ammonia-lyase [EC:4.3.1.3]	0	1	1	0	0	0	0
K01159	K01159 ruvC; crossover junction endodeoxyribonuclease RuvC [EC:3.1.21.10]	1	1	0	1	1	1	1
K02834	K02834 rbfA; ribosome-binding factor A	1	1	1	1	1	1	0
K19092	K19092 parE1_3_4; toxin ParE1/3/4	0	1	1	5	0	0	0
K01464	K01464 DPYS; dihydropyrimidinase [EC:3.5.2.2]	0	1	1	0	0	0	0
K06949	K06949 rsgA; ribosome biogenesis GTPase / thiamine phosphate phosphatase [EC:3.6.1.- 3.1.3.100]	0	1	0	0	0	0	0
K02636	K02636 petC; cytochrome b6-f complex iron-sulfur subunit [EC:7.1.1.6]	0	1	2	0	0	0	0
K12371	K12371 dppD; dipeptide transport system ATP-binding protein	0	1	1	0	0	0	0
K00854	K00854 xylB; xylulokinase [EC:2.7.1.17]	0	0	0	0	0	1	0
K02039	K02039 phoU; phosphate transport system protein	1	0	0	2	1	0	0
K03698	K03698 cbf; 3'-5' exoribonuclease [EC:3.1.-.-]	1	1	1	1	1	1	0
K02867	K02867 RP-L11; large subunit ribosomal protein L11	1	1	1	1	0	1	1
K02470	K02470 gyrB; DNA gyrase subunit B [EC:5.6.2.2]	0	1	1	1	0	1	0
K00789	K00789 metK; S-adenosylmethionine synthetase [EC:2.5.1.6]	0	1	1	1	1	1	1
K00631	K00631 plsB; glycerol-3-phosphate O-acyltransferase [EC:2.3.1.15]	1	0	0	0	1	2	1
K09803	K09803 uncharacterized protein	0	0	0	1	0	1	0
K02003	K02003 ABC.CD.A; putative ABC transport system ATP-binding protein	2	3	3	4	3	2	2
K00978	K00978 rfbF; glucose-1-phosphate cytidylyltransferase [EC:2.7.7.33]	0	0	1	0	0	0	0
K06133	K06133 LYS5; 4'-phosphopantetheinyl transferase [EC:2.7.8.-]	0	0	0	2	0	0	0
K17325	K17325 glpT; glycerol transport system ATP-binding protein	0	1	1	0	0	0	0
K00768	K00768 E2.4.2.21; nicotinate-nucleotide--dimethylbenzimidazole phosphoribosyltransferase [EC:2.4.2.21]	0	1	2	1	1	1	1
K00382	K00382 DLD; dihydrolipoamide dehydrogenase [EC:1.8.1.4]	0	0	2	1	0	0	1
K03286	K03286 TC.OOP; OmpA-OmpF porin, OOP family	0	2	1	2	0	0	1
K09158	K09158 uncharacterized protein	0	1	1	0	0	0	0
K07054	K07054 uncharacterized protein	0	1	1	0	0	0	0
K07516	K07516 fadN; 3-hydroxyacyl-CoA dehydrogenase [EC:1.1.1.35]	0	1	0	0	0	0	0
K01663	K01663 HIS7; imidazole glycerol-phosphate synthase [EC:4.3.2.10]	0	0	0	1	0	0	0
K22397	K22397 yjhH; 2-dehydro-3-deoxy-D-pentonate aldolase [EC:4.1.2.28]	0	1	1	0	0	0	0
K07715	K07715 glrR; two-component system, NtrC family, response regulator GlrR	1	0	0	0	1	0	1
K15984	K15984 rsmJ; 16S rRNA (guanine1516-N2)-methyltransferase [EC:2.1.1.242]	0	1	1	0	0	0	0
K01214	K01214 ISA; isoamylase [EC:3.2.1.68]	0	0	0	0	0	1	1
K01681	K01681 ACO; aconitate hydratase [EC:4.2.1.3]	1	1	1	1	0	1	1
K02996	K02996 RP-S9; small subunit ribosomal protein S9	1	1	1	1	1	1	1
K13542	K13542 cobA-hemD; uroporphyrinogen III methyltransferase / synthase [EC:2.1.1.107 4.2.1.75]	1	1	1	1	1	1	1
K02340	K02340 holA; DNA polymerase III subunit delta [EC:2.7.7.7]	1	0	0	1	1	1	0
K17989	K17989 SDS; L-serine/L-threonine ammonia-lyase [EC:4.3.1.17 4.3.1.19]	0	1	1	0	0	0	0
K03671	K03671 trxA; thioredoxin 1	1	1	0	1	0	1	1
K02895	K02895 RP-L24; large subunit ribosomal protein L24	1	1	1	1	1	1	1
K09857	K09857 uncharacterized protein	0	0	0	0	1	1	1
K01739	K01739 metB; cystathionine gamma-synthase [EC:2.5.1.48]	0	1	1	0	0	0	0
K09690	K09690 wzm; lipopolysaccharide transport system permease protein	0	0	0	1	0	0	0
K01992	K01992 ABC-2.P; ABC-2 type transport system permease protein	1	2	2	1	1	0	2
K08678	K08678 UXS1; UDP-glucuronate decarboxylase [EC:4.1.1.35]	0	0	0	0	0	1	1
K00912	K00912 lpxK; tetraacyldisaccharide 4'-kinase [EC:2.7.1.130]	1	1	1	1	1	1	1
K05802	K05802 mscK; potassium-dependent mechanosensitive channel	0	1	1	0	0	0	0
K07574	K07574 yhbY; RNA-binding protein	0	1	0	0	0	0	0
K03892	K03892 arsR; ArsR family transcriptional regulator, arsenate/arsenite/antimonite-responsive transcriptional repressor	1	1	0	2	0	1	0
K09129	K09129 uncharacterized protein	0	0	0	1	0	0	0
K01703	K01703 leuC; 3-isopropylmalate/(R)-2-methylmalate dehydratase large subunit [EC:4.2.1.33 4.2.1.35]	1	2	2	1	1	1	1
K00991	K00991 ispD; 2-C-methyl-D-erythritol 4-phosphate cytidylyltransferase [EC:2.7.7.60]	1	0	0	1	1	1	1
K02189	K02189 cbiG; cobalt-precorrin 5A hydrolase [EC:3.7.1.12]	0	1	1	0	0	0	1
K01911	K01911 menE; o-succinylbenzoate---CoA ligase [EC:6.2.1.26]	0	0	0	0	0	1	1
K03639	K03639 moaA; GTP 3',8-cyclase [EC:4.1.99.22]	1	0	0	0	1	1	0
K00135	K00135 gabD; succinate-semialdehyde dehydrogenase / glutarate-semialdehyde dehydrogenase [EC:1.2.1.16 1.2.1.79 1.2.1.20]	0	0	0	1	0	0	0
K02377	K02377 TSTA3; GDP-L-fucose synthase [EC:1.1.1.271]	1	0	0	0	1	0	1
K03781	K03781 katE; catalase [EC:1.11.1.6]	1	0	0	1	1	0	0
K02523	K02523 ispB; octaprenyl-diphosphate synthase [EC:2.5.1.90]	1	0	0	1	1	1	1
K00772	K00772 mtaP; 5'-methylthioadenosine phosphorylase [EC:2.4.2.28]	0	1	1	0	0	0	0
K03571	K03571 mreD; rod shape-determining protein MreD	0	1	1	0	0	0	0
K07814	K07814 cyclic di-GMP phosphodiesterase [EC:3.1.4.-]	1	0	0	0	1	0	0
K09773	K09773 ppsR; [pyruvate, water dikinase]-phosphate phosphotransferase / [pyruvate, water dikinase] kinase [EC:2.7.4.28 2.7.11.33]	0	0	0	0	0	2	0
K01259	K01259 pip; proline iminopeptidase [EC:3.4.11.5]	0	0	0	0	0	0	1
K07238	K07238 TC.ZIP; zinc transporter, ZIP family	0	1	1	0	0	0	0
K02472	K02472 wecC; UDP-N-acetyl-D-mannosaminuronic acid dehydrogenase [EC:1.1.1.336]	0	0	0	0	0	1	1
K22597	K22597 E2.4.1.352; glucosylglycerate phosphorylase [EC:2.4.1.352]	0	1	0	0	0	1	1
K00800	K00800 aroA; 3-phosphoshikimate 1-carboxyvinyltransferase [EC:2.5.1.19]	0	1	1	1	1	1	1
K20881	K20881 yrfG; GMP/IMP 5'-nucleotidase [EC:3.1.3.-]	0	1	1	0	0	0	0
K07025	K07025 putative hydrolase of the HAD superfamily	0	0	0	1	0	0	0
K08084	K08084 fimT; type IV fimbrial biogenesis protein FimT	0	0	0	0	0	1	0
K06191	K06191 nrdH; glutaredoxin-like protein NrdH	0	0	0	1	0	0	1
K03152	K03152 thiJ; protein deglycase [EC:3.5.1.124]	0	0	0	0	0	1	0
K22010	K22010 pdtaR; two-component system, response regulator PdtaR	1	1	1	2	1	1	0
K01563	K01563 dhaA; haloalkane dehalogenase [EC:3.8.1.5]	0	0	0	0	0	0	1
K18928	K18928 lldE; L-lactate dehydrogenase complex protein LldE	0	1	1	0	0	0	0
K14261	K14261 alaC; alanine-synthesizing transaminase [EC:2.6.1.-]	0	0	0	1	0	1	1
K04518	K04518 pheA2; prephenate dehydratase [EC:4.2.1.51]	0	1	1	0	0	0	0
K00989	K00989 rph; ribonuclease PH [EC:2.7.7.56]	0	1	1	0	0	0	0
K02567	K02567 napA; nitrate reductase (cytochrome) [EC:1.9.6.1]	0	2	1	0	0	0	0
K02112	K02112 ATPF1B; F-type H+/Na+-transporting ATPase subunit beta [EC:7.1.2.2 7.2.2.1]	2	0	1	0	2	2	0
K03701	K03701 uvrA; excinuclease ABC subunit A	0	1	0	1	1	2	1
K09811	K09811 ftsX; cell division transport system permease protein	1	1	1	1	1	1	0
K03406	K03406 mcp; methyl-accepting chemotaxis protein	1	0	0	1	1	0	1
K02011	K02011 afuB; iron(III) transport system permease protein	0	4	3	0	0	0	0
K04075	K04075 tilS; tRNA(Ile)-lysidine synthase [EC:6.3.4.19]	1	1	1	1	1	0	0
K00016	K00016 LDH; L-lactate dehydrogenase [EC:1.1.1.27]	1	0	0	0	1	0	0
K00554	K00554 trmD; tRNA (guanine37-N1)-methyltransferase [EC:2.1.1.228]	1	1	1	1	1	1	1
K16345	K16345 xanP; xanthine permease XanP	0	1	0	0	0	0	0
K00196	K00196 cooF; anaerobic carbon-monoxide dehydrogenase iron sulfur subunit	0	0	0	0	0	0	1
K00619	K00619 argA; amino-acid N-acetyltransferase [EC:2.3.1.1]	1	0	0	1	1	0	1
K00020	K00020 HIBADH; 3-hydroxyisobutyrate dehydrogenase [EC:1.1.1.31]	0	0	0	0	0	1	0
K00970	K00970 pcnB; poly(A) polymerase [EC:2.7.7.19]	1	2	1	1	1	1	0
K03390	K03390 hdrC2; heterodisulfide reductase subunit C2 [EC:1.8.7.3 1.8.98.4 1.8.98.5 1.8.98.6]	0	1	1	2	1	2	1
K12067	K12067 traE; conjugal transfer pilus assembly protein TraE	0	0	0	0	1	0	0
K01945	K01945 purD; phosphoribosylamine---glycine ligase [EC:6.3.4.13]	1	1	1	2	1	1	1
K03727	K03727 helY; ATP-dependent RNA helicase HelY [EC:3.6.4.-]	0	0	0	0	0	1	2
K09141	K09141 uncharacterized protein	0	1	1	0	0	0	0
K00074	K00074 paaH; 3-hydroxybutyryl-CoA dehydrogenase [EC:1.1.1.157]	0	1	1	1	0	2	0
K12297	K12297 rlmKL; 23S rRNA (guanine2069-N7)-methyltransferase / 23S rRNA (guanine2445-N2)-methyltransferase [EC:2.1.1.264 2.1.1.173]	0	1	1	0	0	0	0
K05569	K05569 mnhE; multicomponent Na+:H+ antiporter subunit E	1	2	1	0	1	2	0
K02226	K02226 cobC; alpha-ribazole phosphatase [EC:3.1.3.73]	0	1	1	0	0	0	0
K01174	K01174 nuc; micrococcal nuclease [EC:3.1.31.1]	1	1	1	1	2	1	1
K20532	K20532 trbG; type IV secretion system protein TrbG	0	0	0	0	1	0	0
K03561	K03561 exbB; biopolymer transport protein ExbB	0	0	0	2	0	0	1
K00302	K00302 soxA; sarcosine oxidase, subunit alpha [EC:1.5.3.24 1.5.3.1]	0	1	1	0	0	0	0
K00762	K00762 pyrE; orotate phosphoribosyltransferase [EC:2.4.2.10]	1	1	1	1	1	1	0
K08223	K08223 fsr; MFS transporter, FSR family, fosmidomycin resistance protein	0	0	0	1	0	0	1
K06996	K06996 uncharacterized protein	0	0	0	1	0	0	1
K00856	K00856 ADK; adenosine kinase [EC:2.7.1.20]	0	1	1	0	0	1	1
K07082	K07082 UPF0755 protein	1	1	0	0	1	1	1
K01761	K01761 E4.4.1.11; methionine-gamma-lyase [EC:4.4.1.11]	0	1	0	0	0	0	0
K04655	K04655 hypE; hydrogenase expression/formation protein HypE	0	0	0	0	0	1	1
K18139	K18139 oprM; outer membrane protein, multidrug efflux system	0	2	2	1	0	0	0
K02851	K02851 wecA; UDP-GlcNAc:undecaprenyl-phosphate/decaprenyl-phosphate GlcNAc-1-phosphate transferase [EC:2.7.8.33 2.7.8.35]	0	0	0	0	0	0	1
K06189	K06189 corC; hemolysin (HlyC) family protein	0	1	1	0	0	0	0
K01627	K01627 kdsA; 2-dehydro-3-deoxyphosphooctonate aldolase (KDO 8-P synthase) [EC:2.5.1.55]	1	1	1	1	1	1	1
K14089	K14089 echD; ech hydrogenase subunit D	0	0	0	0	0	0	1
K07337	K07337 penicillin-binding protein activator	1	0	0	0	1	0	0
K02462	K02462 gspM; general secretion pathway protein M	1	0	0	0	1	0	0
K23518	K23518 MACROD; O-acetyl-ADP-ribose deacetylase [EC:3.1.1.106]	0	0	0	0	0	1	1
K10238	K10238 thuG; trehalose/maltose transport system permease protein	0	0	0	0	0	1	0
K02667	K02667 pilR; two-component system, NtrC family, response regulator PilR	1	1	1	0	1	1	0
K01790	K01790 rfbC; dTDP-4-dehydrorhamnose 3,5-epimerase [EC:5.1.3.13]	0	1	1	1	1	0	1
K00525	K00525 E1.17.4.1A; ribonucleoside-diphosphate reductase alpha chain [EC:1.17.4.1]	1	1	1	2	1	2	1
K00688	K00688 PYG; glycogen phosphorylase [EC:2.4.1.1]	2	1	1	1	2	2	0
K00602	K00602 purH; phosphoribosylaminoimidazolecarboxamide formyltransferase / IMP cyclohydrolase [EC:2.1.2.3 3.5.4.10]	1	0	0	0	1	2	2
K11717	K11717 sufS; cysteine desulfurase / selenocysteine lyase [EC:2.8.1.7 4.4.1.16]	0	0	0	0	0	1	0
K00831	K00831 serC; phosphoserine aminotransferase [EC:2.6.1.52]	1	1	0	0	1	0	1
K07213	K07213 ATOX1; copper chaperone	0	0	0	0	0	0	1
K21393	K21393 yiaN; TRAP-type transport system large permease protein	0	1	1	0	0	0	0
K03590	K03590 ftsA; cell division protein FtsA	1	1	1	1	1	1	0
K02836	K02836 prfB; peptide chain release factor 2	1	0	1	1	1	1	0
K01998	K01998 livM; branched-chain amino acid transport system permease protein	0	4	3	2	0	5	1
K03583	K03583 recC; exodeoxyribonuclease V gamma subunit [EC:3.1.11.5]	1	0	0	0	1	0	0
K03799	K03799 htpX; heat shock protein HtpX [EC:3.4.24.-]	0	0	0	0	0	1	1
K03744	K03744 lemA; LemA protein	0	1	1	1	0	1	0
K09781	K09781 uncharacterized protein	0	1	1	0	0	0	0
K05808	K05808 yhbH; putative sigma-54 modulation protein	1	0	0	1	1	1	1
K01783	K01783 rpe; ribulose-phosphate 3-epimerase [EC:5.1.3.1]	1	1	1	1	1	1	1
K02935	K02935 RP-L7; large subunit ribosomal protein L7/L12	1	1	1	1	1	1	1
K02410	K02410 fliG; flagellar motor switch protein FliG	1	1	1	0	1	1	0
K01599	K01599 hemE; uroporphyrinogen decarboxylase [EC:4.1.1.37]	1	4	6	0	1	0	0
K02109	K02109 ATPF0B; F-type H+-transporting ATPase subunit b	1	0	0	4	1	1	0
K19802	K19802 ycjG; L-Ala-D/L-Glu epimerase [EC:5.1.1.20]	0	1	1	0	0	0	1
K01937	K01937 pyrG; CTP synthase [EC:6.3.4.2]	1	1	1	0	1	1	1
K21470	K21470 ycbB; L,D-transpeptidase YcbB	0	0	0	1	0	0	0
K04751	K04751 glnB; nitrogen regulatory protein P-II 1	2	0	0	2	2	2	2
K03427	K03427 hsdM; type I restriction enzyme M protein [EC:2.1.1.72]	0	0	0	2	0	0	0
K17323	K17323 glpQ; glycerol transport system permease protein	0	1	1	0	0	0	0
K02221	K02221 yggT; YggT family protein	1	1	1	1	1	0	1
K03273	K03273 gmhB; D-glycero-D-manno-heptose 1,7-bisphosphate phosphatase [EC:3.1.3.82 3.1.3.83]	1	0	0	1	1	1	1
K07713	K07713 zraR; two-component system, NtrC family, response regulator HydG	1	4	4	3	1	6	2
K00226	K00226 pyrD; dihydroorotate dehydrogenase (fumarate) [EC:1.3.98.1]	0	1	1	0	0	0	0
K21636	K21636 nrdD; ribonucleoside-triphosphate reductase (formate) [EC:1.1.98.6]	0	0	0	0	1	0	1
K16704	K16704 rffC; dTDP-4-amino-4,6-dideoxy-D-galactose acyltransferase [EC:2.3.1.210]	0	1	1	0	0	0	0
K01841	K01841 pepM; phosphoenolpyruvate phosphomutase [EC:5.4.2.9]	0	0	0	1	0	0	0
K18983	K18983 gci; D-galactarolactone cycloisomerase [EC:5.5.1.27]	0	0	1	0	0	0	0
K01665	K01665 pabB; para-aminobenzoate synthetase component I [EC:2.6.1.85]	1	0	0	1	1	1	0
K06287	K06287 yhdE; nucleoside triphosphate pyrophosphatase [EC:3.6.1.-]	1	0	0	0	1	1	1
K06933	K06933 uncharacterized protein	0	1	0	0	0	1	0
K02879	K02879 RP-L17; large subunit ribosomal protein L17	0	1	1	0	0	0	0
K00567	K00567 ogt; methylated-DNA-[protein]-cysteine S-methyltransferase [EC:2.1.1.63]	0	1	2	1	0	1	0
K02588	K02588 nifH; nitrogenase iron protein NifH	1	0	0	0	1	0	0
K00112	K00112 glpB; glycerol-3-phosphate dehydrogenase subunit B [EC:1.1.5.3]	0	1	1	0	0	1	0
K01091	K01091 gph; phosphoglycolate phosphatase [EC:3.1.3.18]	0	3	2	0	0	0	0
K02016	K02016 ABC.FEV.S; iron complex transport system substrate-binding protein	1	0	0	0	1	0	1
K09816	K09816 znuB; zinc transport system permease protein	1	1	1	0	2	0	1
K00262	K00262 E1.4.1.4; glutamate dehydrogenase (NADP+) [EC:1.4.1.4]	0	1	2	2	0	0	0
K02619	K02619 pabC; 4-amino-4-deoxychorismate lyase [EC:4.1.3.38]	0	0	0	0	0	0	1
K12574	K12574 rnj; ribonuclease J [EC:3.1.-.-]	1	0	0	1	1	1	0
K02970	K02970 RP-S21; small subunit ribosomal protein S21	0	1	1	0	0	0	0
K02020	K02020 modA; molybdate transport system substrate-binding protein	0	0	0	0	1	0	0
K00334	K00334 nuoE; NADH-quinone oxidoreductase subunit E [EC:7.1.1.2]	1	2	2	5	0	3	3
K11312	K11312 cupin 2 domain-containing protein	0	0	0	1	0	0	0
K00133	K00133 asd; aspartate-semialdehyde dehydrogenase [EC:1.2.1.11]	1	1	1	1	1	1	1
K03499	K03499 trkA; trk/ktr system potassium uptake protein	3	1	1	0	2	1	1
K02421	K02421 fliR; flagellar biosynthesis protein FliR	0	1	1	0	0	1	0
K00721	K00721 DPM1; dolichol-phosphate mannosyltransferase [EC:2.4.1.83]	0	2	1	0	0	0	0
K01009	K01009 E2.7.7.103; L-glutamine-phosphate cytidylyltransferase [EC:2.7.7.103]	0	0	0	1	0	0	0
K03522	K03522 fixB; electron transfer flavoprotein alpha subunit	0	3	3	2	0	2	1
K02654	K02654 pilD; leader peptidase (prepilin peptidase) / N-methyltransferase [EC:3.4.23.43 2.1.1.-]	1	1	1	1	1	0	1
K00426	K00426 cydB; cytochrome bd ubiquinol oxidase subunit II [EC:7.1.1.7]	0	1	1	0	0	0	0
K06960	K06960 uncharacterized protein	1	1	1	3	1	1	1
K02519	K02519 infB; translation initiation factor IF-2	1	1	1	1	1	0	0
K03605	K03605 hyaD; hydrogenase maturation protease [EC:3.4.23.-]	0	0	0	0	0	1	0
K02388	K02388 flgC; flagellar basal-body rod protein FlgC	0	1	1	0	0	1	0
K07023	K07023 YGK1; 5'-deoxynucleotidase [EC:3.1.3.89]	1	0	0	1	1	1	0
K07657	K07657 phoB; two-component system, OmpR family, phosphate regulon response regulator PhoB	1	0	0	0	0	3	0
K02407	K02407 fliD; flagellar hook-associated protein 2	0	1	0	0	0	1	0
K23535	K23535 nupB; general nucleoside transport system permease protein	0	2	2	0	0	0	0
K00851	K00851 idnK; gluconokinase [EC:2.7.1.12]	0	1	1	0	0	0	0
K21071	K21071 pfk; ATP-dependent phosphofructokinase / diphosphate-dependent phosphofructokinase [EC:2.7.1.11 2.7.1.90]	0	2	1	0	0	0	0
K00278	K00278 nadB; L-aspartate oxidase [EC:1.4.3.16]	1	1	1	1	1	1	1
K15583	K15583 oppD; oligopeptide transport system ATP-binding protein	0	1	0	0	0	0	0
K00170	K00170 porB; pyruvate ferredoxin oxidoreductase beta subunit [EC:1.2.7.1]	0	2	1	2	1	1	0
K01916	K01916 nadE; NAD+ synthase [EC:6.3.1.5]	0	0	0	1	0	0	1
K16885	K16885 qmoA; quinone-modifying oxidoreductase, subunit QmoA	1	1	1	0	1	0	1
K23977	K23977 GTK; L-glutamine---4-(methylsulfanyl)-2-oxobutanoate aminotransferase [EC:2.6.1.117]	0	1	1	0	0	0	0
K03820	K03820 lnt; apolipoprotein N-acyltransferase [EC:2.3.1.269]	1	1	1	1	1	1	0
K00340	K00340 nuoK; NADH-quinone oxidoreductase subunit K [EC:7.1.1.2]	0	1	1	0	0	0	0
K00057	K00057 gpsA; glycerol-3-phosphate dehydrogenase (NAD(P)+) [EC:1.1.1.94]	1	1	1	1	1	1	1
K09138	K09138 uncharacterized protein	0	0	0	0	0	1	0
K00895	K00895 pfp; diphosphate-dependent phosphofructokinase [EC:2.7.1.90]	1	0	0	1	1	1	0
K01920	K01920 gshB; glutathione synthase [EC:6.3.2.3]	0	1	1	1	0	0	0
K03676	K03676 grxC; glutaredoxin 3	1	0	0	0	0	0	0
K01439	K01439 dapE; succinyl-diaminopimelate desuccinylase [EC:3.5.1.18]	0	1	1	0	0	0	0
K02991	K02991 RP-S6e; small subunit ribosomal protein S6e	0	0	0	0	0	0	1
K03685	K03685 rnc; ribonuclease III [EC:3.1.26.3]	1	1	1	1	1	1	1
K10441	K10441 rbsA; ribose transport system ATP-binding protein [EC:7.5.2.7]	0	1	1	0	0	0	0
K06153	K06153 bacA; undecaprenyl-diphosphatase [EC:3.6.1.27]	1	1	1	0	1	1	1
K02064	K02064 thiB; thiamine transport system substrate-binding protein	0	1	1	0	0	0	0
K00640	K00640 cysE; serine O-acetyltransferase [EC:2.3.1.30]	0	1	1	1	0	1	0
K04748	K04748 norQ; nitric oxide reductase NorQ protein	0	0	0	1	0	0	0
K03750	K03750 moeA; molybdopterin molybdotransferase [EC:2.10.1.1]	1	0	0	0	1	2	0
K13770	K13770 ysiA; TetR/AcrR family transcriptional regulator, fatty acid metabolism regulator protein	0	1	1	0	0	0	0
K07803	K07803 zraP; zinc resistance-associated protein	0	0	0	1	0	0	0
K00124	K00124 fdoH; formate dehydrogenase iron-sulfur subunit	0	2	2	0	1	3	0
K01759	K01759 GLO1; lactoylglutathione lyase [EC:4.4.1.5]	0	0	0	0	0	1	0
K07738	K07738 nrdR; transcriptional repressor NrdR	1	1	1	1	1	1	1
K04940	K04940 odh; opine dehydrogenase [EC:1.5.1.28]	0	1	1	0	0	0	0
K02037	K02037 pstC; phosphate transport system permease protein	1	0	0	1	1	1	1
K13789	K13789 GGPS; geranylgeranyl diphosphate synthase, type II [EC:2.5.1.1 2.5.1.10 2.5.1.29]	1	1	1	1	1	1	1
K03281	K03281 TC.CIC; chloride channel protein, CIC family	1	1	1	3	1	1	1
K03614	K03614 rnfD; H+/Na+-translocating ferredoxin:NAD+ oxidoreductase subunit D [EC:7.1.1.11 7.2.1.2]	1	1	1	1	1	2	1
K01858	K01858 INO1; myo-inositol-1-phosphate synthase [EC:5.5.1.4]	0	0	0	1	0	1	0
K03559	K03559 exbD; biopolymer transport protein ExbD	0	0	0	2	0	0	2
K01271	K01271 pepQ; Xaa-Pro dipeptidase [EC:3.4.13.9]	0	1	1	0	0	0	0
K22881	K22881 phaE; poly[(R)-3-hydroxyalkanoate] polymerase subunit PhaE	0	1	0	0	0	0	0
K08321	K08321 lsrF; 3-hydroxy-5-phosphonooxypentane-2,4-dione thiolase [EC:2.3.1.245]	0	0	0	0	0	0	1
K10023	K10023 aotM; arginine/ornithine transport system permease protein	0	0	1	0	0	0	0
K13819	K13819 NifU-like protein	0	1	1	1	0	1	0
K00677	K00677 lpxA; UDP-N-acetylglucosamine acyltransferase [EC:2.3.1.129]	1	1	1	1	1	0	1
K09765	K09765 queH; epoxyqueuosine reductase [EC:1.17.99.6]	1	0	0	1	1	1	1
K01897	K01897 ACSL; long-chain acyl-CoA synthetase [EC:6.2.1.3]	0	3	2	3	2	4	3
K07258	K07258 dacC; serine-type D-Ala-D-Ala carboxypeptidase (penicillin-binding protein 5/6) [EC:3.4.16.4]	0	1	1	0	0	0	0
K06196	K06196 ccdA; cytochrome c-type biogenesis protein	1	1	0	1	1	0	0
K13693	K13693 gpgS; glucosyl-3-phosphoglycerate synthase [EC:2.4.1.266]	1	1	1	0	1	2	1
K01055	K01055 pcaD; 3-oxoadipate enol-lactonase [EC:3.1.1.24]	0	0	0	1	0	2	0
K06020	K06020 ettA; energy-dependent translational throttle protein EttA	0	1	1	1	0	1	0
K00817	K00817 hisC; histidinol-phosphate aminotransferase [EC:2.6.1.9]	1	1	1	0	0	1	1
K16784	K16784 bioM; biotin transport system ATP-binding protein [EC:7.6.2.-]	0	1	1	1	0	0	0
K00794	K00794 ribH; 6,7-dimethyl-8-ribityllumazine synthase [EC:2.5.1.78]	1	1	1	1	1	1	1
K01714	K01714 dapA; 4-hydroxy-tetrahydrodipicolinate synthase [EC:4.3.3.7]	1	2	1	0	1	1	0
K06207	K06207 typA; GTP-binding protein	0	1	1	1	0	1	1
K04653	K04653 hypC; hydrogenase expression/formation protein HypC	0	0	0	0	0	0	1
K11689	K11689 dctQ; C4-dicarboxylate transporter, DctQ subunit	0	3	1	1	0	0	0
K02909	K02909 RP-L31; large subunit ribosomal protein L31	1	1	1	1	1	1	1
K21395	K21395 yiaO; TRAP-type transport system periplasmic protein	0	7	8	3	0	2	1
K00147	K00147 proA; glutamate-5-semialdehyde dehydrogenase [EC:1.2.1.41]	1	1	1	0	1	1	0
K03628	K03628 rho; transcription termination factor Rho	1	1	1	0	1	1	1
K03786	K03786 aroQ; 3-dehydroquinate dehydratase II [EC:4.2.1.10]	1	0	0	1	1	2	1
K02933	K02933 RP-L6; large subunit ribosomal protein L6	1	1	1	1	1	1	1
K13014	K13014 arnD; undecaprenyl phosphate-alpha-L-ara4FN deformylase [EC:3.5.1.-]	0	0	0	0	0	0	1
K08307	K08307 mltD; membrane-bound lytic murein transglycosylase D [EC:4.2.2.-]	1	2	0	3	1	1	1
K17836	K17836 penP; beta-lactamase class A [EC:3.5.2.6]	0	1	1	0	0	0	0
K01586	K01586 lysA; diaminopimelate decarboxylase [EC:4.1.1.20]	1	1	0	1	1	1	2
K03585	K03585 acrA; membrane fusion protein, multidrug efflux system	1	3	3	1	1	1	1
K07497	K07497 putative transposase	0	1	1	1	0	0	0
K01776	K01776 murI; glutamate racemase [EC:5.1.1.3]	0	0	0	1	1	1	1
